# Supplementary material for: UVB mutagenesis differs in Nras- and Braf-mutant mouse models of melanoma
Source: Life Sci Alliance. 2021 Jul 1;4(9):e202101135. doi: 10.26508/lsa.202101135 (PMC8321651; doi:10.26508/lsa.202101135)
Supplement: Supplementary file 2 [file LSA-2021-01135_TableS2.xlsx]

## Sheet: Sheet1
Sample	C>A	C>G	C>T	T>A	T>C	T>G	C>T at CpG	C>T other		Table S2: Mutational spectrum of SNVs
TpB_NoUV_BPS10	6	0	4	1	2	0	1	3		Absolute mutation count for each sample for each SNV type, tabulated with the "type_occurences" and "mut_matrix" functions with the R package MutationalPatterns.
TpB_NoUV_BPS16	11	1	18	1	8	4	10	8
TpB_NoUV_BPS2	12	6	17	8	22	7	3	14
TpB_NoUV_BPS24	4	0	6	2	1	0	1	5
TpB_NoUV_BPS4	2	0	9	3	11	1	5	4
TpB_NoUV_BPS8	8	0	8	2	3	2	3	5
TpB_UVA_UC565	6	5	31	7	14	12	8	23
TpB_UVA_UV560	14	8	30	7	20	9	7	23
TpB_UVA_UV564	13	3	29	10	18	11	9	20
TpB_UVA_UV568	6	3	28	3	12	10	7	21
TpB_UVA_UV574	7	2	20	4	6	3	7	13
TpB_UVB_BPS1	94	55	1540	160	152	62	142	1398
TpB_UVB_BPS14	22	17	699	44	44	23	120	579
TpB_UVB_BPS18	22	7	425	25	30	15	58	367
TpB_UVB_BPS27	19	3	331	43	56	18	53	278
TpB_UVB_BPS28	35	10	476	53	67	16	54	422
TpB_UVB_BPS6	66	46	1233	114	63	65	112	1121
TpN_NoUV_UV409	4	5	11	3	9	6	4	7
TpN_NoUV_UV46	3	0	9	2	7	3	1	8
TpN_NoUV_UV47	3	1	15	0	7	3	5	10
TpN_NoUV_WHN31	2	2	8	2	3	3	0	8
TpN_NoUV_WHN37	5	4	21	3	14	3	9	12
TpN_UVA_UV518	3	2	15	7	9	5	2	13
TpN_UVA_UV546	2	3	21	4	12	7	7	14
TpN_UVA_UV547	4	5	27	7	4	4	11	16
TpN_UVA_UV551	3	3	17	6	7	6	6	11
TpN_UVA_UV577	6	1	17	2	8	2	5	12
TpN_UVA_UV586	6	2	20	2	8	4	5	15
TpN_UVA_UV633	8	5	26	4	10	5	5	21
TpN_UVB_UV21	7	4	139	6	14	6	16	123
TpN_UVB_UV227	225	149	643	187	345	142	129	514
TpN_UVB_UV229	6	3	53	12	13	3	5	48
TpN_UVB_UV35	11	7	450	29	40	11	64	386
TpN_UVB_UV6	8	9	147	12	18	10	20	127
TpN_UVB_WHN30	1	1	53	8	8	4	6	47
TpN_UVB_WHN34	9	6	215	12	18	3	37	178
