# Supplementary material for: UVB mutagenesis differs in Nras- and Braf-mutant mouse models of melanoma
Source: Life Sci Alliance. 2021 Jul 1;4(9):e202101135. doi: 10.26508/lsa.202101135 (PMC8321651; doi:10.26508/lsa.202101135)
Supplement: Supplementary file 3 [file LSA-2021-01135_TableS3.xlsx]

## Sheet: Sheet1
Group 1	Mutation Type	Group 2	Mutation Type2	diff	lwr.ci	upr.ci	pval		Table S3: p-values associated with Figure 4A
TpN_UVA	C>T	TpB_UVB	C>T	-763.571	-1013.65	-513.495	2.2e-16		Comparison of the absolute mutation burden for each mutation type in TN and TB tumors arising after mock (No UV), UVA or UVB exposure. Statistical signficiance was evaluated using an ANOVA with Tukey’s HSD post-hoc test.
TpN_UVA	C>T at CpG	TpB_UVB	C>T	-778.143	-1028.22	-528.067	2.2e-16
TpN_UVA	C>T other	TpB_UVB	C>T	-769.429	-1019.5	-519.352	2.2e-16
TpN_UVA	T>A	TpB_UVB	C>T	-779.429	-1029.5	-529.352	2.2e-16
TpN_UVA	T>C	TpB_UVB	C>T	-775.714	-1025.79	-525.638	2.2e-16
TpN_UVA	T>G	TpB_UVB	C>T	-779.286	-1029.36	-529.21	2.2e-16
TpN_UVB	T>G	TpB_UVB	C>T	-758.429	-1008.5	-508.352	2.2e-16
TpB_UVB	C>T	TpN_UVA	C>A	779.429	529.352	1029.5	2.2e-16
TpB_UVB	C>T	TpN_UVA	C>G	781	530.924	1031.08	2.2e-16
TpB_UVB	C>T	TpN_UVB	C>G	758.429	508.352	1008.5	2.2e-16
TpB_UVB	C>T	TpB_NoUV	C>G	782.833	523.317	1042.35	2.55351e-15
TpB_NoUV	T>G	TpB_UVB	C>T	-781.667	-1041.18	-522.15	4.32987e-15
TpB_NoUV	T>A	TpB_UVB	C>T	-781.167	-1040.68	-521.65	4.44089e-15
TpB_NoUV	C>T at CpG	TpB_UVB	C>T	-780.167	-1039.68	-520.65	6.21725e-15
TpB_NoUV	C>T other	TpB_UVB	C>T	-777.5	-1037.02	-517.984	7.99361e-15
TpB_NoUV	T>C	TpB_UVB	C>T	-776.167	-1035.68	-516.65	8.43769e-15
TpB_UVB	C>T	TpB_NoUV	C>A	776.833	517.317	1036.35	8.43769e-15
TpN_UVB	T>A	TpB_UVB	C>T	-746	-996.076	-495.924	9.54792e-15
TpB_UVB	C>T	TpN_UVB	C>A	745.857	495.781	995.933	9.88098e-15
TpB_UVB	C>T	TpB_NoUV	C>T	773.667	514.15	1033.18	1.02141e-14
TpN_UVB	C>T at CpG	TpB_UVB	C>T	-744.429	-994.505	-494.352	1.15463e-14
TpB_UVB	C>T	TpB_UVB	C>G	761	501.484	1020.52	3.58602e-14
TpB_UVB	T>G	TpB_UVB	C>T	-750.833	-1010.35	-491.317	5.93969e-14
TpN_UVB	T>C	TpB_UVB	C>T	-718.857	-968.933	-468.781	7.28306e-14
TpN_NoUV	T>A	TpB_UVB	C>T	-782	-1054.18	-509.817	7.4829e-14
TpB_UVB	C>T	TpN_NoUV	C>G	781.6	509.417	1053.78	7.67164e-14
TpB_UVB	C>T	TpN_NoUV	C>A	780.6	508.417	1052.78	8.29337e-14
TpN_NoUV	T>G	TpB_UVB	C>T	-780.4	-1052.58	-508.217	8.30447e-14
TpN_NoUV	C>T at CpG	TpB_UVB	C>T	-780.2	-1052.38	-508.017	8.55982e-14
TpB_UVB	C>T	TpB_UVA	C>G	779.8	507.617	1051.98	8.73746e-14
TpB_UVA	T>A	TpB_UVB	C>T	-777.8	-1049.98	-505.617	9.49241e-14
TpB_UVA	C>T at CpG	TpB_UVB	C>T	-776.4	-1048.58	-504.217	1.01474e-13
TpN_NoUV	C>T other	TpB_UVB	C>T	-775	-1047.18	-502.817	1.01918e-13
TpB_UVA	T>G	TpB_UVB	C>T	-775	-1047.18	-502.817	1.01918e-13
TpN_NoUV	T>C	TpB_UVB	C>T	-776	-1048.18	-503.817	1.02918e-13
TpB_UVB	C>T	TpB_UVB	C>A	741	481.484	1000.52	1.02918e-13
TpB_UVB	C>T	TpB_UVA	C>A	774.8	502.617	1046.98	1.03029e-13
TpB_UVA	T>C	TpB_UVB	C>T	-770	-1042.18	-497.817	1.1946e-13
TpN_NoUV	C>T	TpB_UVB	C>T	-771.2	-1043.38	-499.017	1.21791e-13
TpB_UVA	C>T other	TpB_UVB	C>T	-764	-1036.18	-491.817	1.53766e-13
TpB_UVB	C>T	TpB_UVA	C>T	756.4	484.217	1028.58	1.82188e-13
TpB_UVB	C>T other	TpN_UVA	C>G	691.167	441.091	941.243	2.09166e-13
TpN_UVA	T>A	TpB_UVB	C>T other	-689.595	-939.671	-439.519	2.23932e-13
TpB_UVB	C>T other	TpN_UVA	C>A	689.595	439.519	939.671	2.23932e-13
TpN_UVA	T>G	TpB_UVB	C>T other	-689.452	-939.528	-439.376	2.25486e-13
TpB_UVB	T>C	TpB_UVB	C>T	-715.333	-974.85	-455.817	2.27485e-13
TpB_UVB	C>T other	TpN_UVA	C>T at CpG	688.31	438.233	938.386	2.30926e-13
TpB_UVB	T>A	TpB_UVB	C>T	-710.833	-970.35	-451.317	2.34812e-13
TpN_UVA	T>C	TpB_UVB	C>T other	-685.881	-935.957	-435.805	2.46803e-13
TpN_UVA	C>T other	TpB_UVB	C>T other	-679.595	-929.671	-429.519	2.76335e-13
TpB_UVB	C>T other	TpN_UVA	C>T	673.738	423.662	923.814	3.10751e-13
TpB_NoUV	T>G	TpB_UVB	C>T other	-691.833	-951.35	-432.317	3.22964e-13
TpB_UVB	C>T at CpG	TpB_UVB	C>T	-694.167	-953.683	-434.65	3.23186e-13
TpB_NoUV	T>A	TpB_UVB	C>T other	-691.333	-950.85	-431.817	3.24518e-13
TpN_UVB	T>G	TpB_UVB	C>T other	-668.595	-918.671	-418.519	3.27072e-13
TpB_UVB	C>T other	TpN_UVB	C>G	668.595	418.519	918.671	3.27072e-13
TpB_UVB	C>T other	TpB_NoUV	C>G	693	433.484	952.516	3.38729e-13
TpB_UVB	C>T other	TpB_NoUV	C>T at CpG	690.333	430.817	949.85	3.41394e-13
TpB_UVB	C>T other	TpB_NoUV	C>T other	687.667	428.15	947.183	3.43614e-13
TpB_UVB	C>T other	TpB_NoUV	C>A	687	427.484	946.516	3.5294e-13
TpB_NoUV	T>C	TpB_UVB	C>T other	-686.333	-945.85	-426.817	3.61822e-13
TpB_UVB	C>T other	TpN_UVB	C>T at CpG	654.595	404.519	904.671	3.73368e-13
TpB_UVB	C>T other	TpN_UVB	C>A	656.024	405.948	906.1	3.74034e-13
TpN_UVB	T>A	TpB_UVB	C>T other	-656.167	-906.243	-406.091	3.78031e-13
TpB_UVB	C>T other	TpB_NoUV	C>T	683.833	424.317	943.35	3.88689e-13
TpB_UVB	C>T other	TpB_UVB	C>G	671.167	411.65	930.683	4.11005e-13
TpB_UVB	C>T other	TpB_UVA	C>T at CpG	686.567	414.384	958.75	4.16223e-13
TpB_UVB	C>T other	TpN_NoUV	C>T	681.367	409.184	953.55	4.18887e-13
TpN_NoUV	T>C	TpB_UVB	C>T other	-686.167	-958.35	-413.984	4.20441e-13
TpB_UVA	T>A	TpB_UVB	C>T other	-687.967	-960.15	-415.784	4.23772e-13
TpB_UVB	C>T other	TpN_NoUV	C>G	691.767	419.584	963.95	4.24216e-13
TpB_UVB	T>C	TpB_UVB	C>T other	-625.5	-885.016	-365.984	4.24216e-13
TpN_NoUV	C>T other	TpB_UVB	C>T other	-685.167	-957.35	-412.984	4.26104e-13
TpB_UVA	T>G	TpB_UVB	C>T other	-685.167	-957.35	-412.984	4.26104e-13
TpB_UVB	C>T other	TpB_UVA	C>A	684.967	412.784	957.15	4.27103e-13
TpB_UVA	T>C	TpB_UVB	C>T other	-680.167	-952.35	-407.984	4.31544e-13
TpN_UVB	T>C	TpB_UVB	C>T other	-629.024	-879.1	-378.948	4.32432e-13
TpB_UVB	T>G	TpB_UVB	C>T other	-661	-920.516	-401.484	4.3332e-13
TpB_UVB	C>T other	TpB_UVA	C>T other	674.167	401.984	946.35	4.33764e-13
TpB_UVB	C>T other	TpB_UVB	C>A	651.167	391.65	910.683	4.37317e-13
TpB_UVB	C>T other	TpB_UVB	C>T at CpG	604.333	344.817	863.85	4.38427e-13
TpB_UVB	C>T other	TpN_NoUV	C>A	690.767	418.584	962.95	4.39093e-13
TpN_NoUV	T>A	TpB_UVB	C>T other	-692.167	-964.35	-419.984	4.39648e-13
TpB_UVB	C>T other	TpN_NoUV	C>T at CpG	690.367	418.184	962.55	4.39648e-13
TpB_UVB	C>T other	TpB_UVA	C>T	666.567	394.384	938.75	4.40648e-13
TpN_NoUV	T>G	TpB_UVB	C>T other	-690.567	-962.75	-418.384	4.41758e-13
TpB_UVB	C>T other	TpB_UVA	C>G	689.967	417.784	962.15	4.45088e-13
TpB_UVB	T>A	TpB_UVB	C>T other	-621	-880.516	-361.484	4.48197e-13
TpN_UVB	C>T other	TpB_UVB	C>T	-580.714	-830.79	-330.638	4.51639e-13
TpN_UVB	C>T	TpB_UVB	C>T	-541.143	-791.219	-291.067	9.79106e-13
TpN_UVB	C>T other	TpB_UVB	C>T other	-490.881	-740.957	-240.805	1.08637e-10
TpB_UVB	C>T other	TpN_UVB	C>T	451.31	201.233	701.386	5.68211e-09
TpN_UVB	C>T	TpN_UVA	C>G	239.857	-0.408186	480.122	0.0511561
TpN_UVB	C>T	TpN_UVA	C>A	238.286	-1.97961	478.551	0.0558256
TpN_UVA	T>A	TpN_UVB	C>T	-238.286	-478.551	1.97961	0.0558256
TpN_UVA	T>G	TpN_UVB	C>T	-238.143	-478.408	2.12247	0.0562678
TpN_UVA	C>T at CpG	TpN_UVB	C>T	-237	-477.265	3.26533	0.0599151
TpN_UVA	T>C	TpN_UVB	C>T	-234.571	-474.837	5.6939	0.0683427
TpN_UVB	C>T	TpB_NoUV	C>G	241.69	-8.38561	491.767	0.0774868
TpB_NoUV	T>G	TpN_UVB	C>T	-240.524	-490.6	9.55227	0.0821719
TpB_NoUV	T>A	TpN_UVB	C>T	-240.024	-490.1	10.0523	0.084251
TpB_NoUV	C>T at CpG	TpN_UVB	C>T	-239.024	-489.1	11.0523	0.0885407
TpN_UVA	C>T other	TpN_UVB	C>T	-228.286	-468.551	11.9796	0.0949249
TpB_NoUV	C>T other	TpN_UVB	C>T	-236.357	-486.433	13.7189	0.100869
TpN_UVB	C>T	TpB_NoUV	C>A	235.69	-14.3856	485.767	0.104161
TpB_NoUV	T>C	TpN_UVB	C>T	-235.024	-485.1	15.0523	0.10754
TpN_UVB	C>T	TpB_NoUV	C>T	232.524	-17.5523	482.6	0.121006
TpN_UVB	C>T	TpN_UVA	C>T	222.429	-17.8368	462.694	0.126829
TpN_NoUV	T>A	TpN_UVB	C>T	-240.857	-504.055	22.3403	0.143188
TpN_UVB	C>T	TpN_NoUV	C>G	240.457	-22.7403	503.655	0.145652
TpN_UVB	C>T	TpN_NoUV	C>A	239.457	-23.7403	502.655	0.151954
TpN_NoUV	T>G	TpN_UVB	C>T	-239.257	-502.455	23.9403	0.153239
TpN_NoUV	C>T at CpG	TpN_UVB	C>T	-239.057	-502.255	24.1403	0.154532
TpN_UVB	C>T	TpB_UVA	C>G	238.657	-24.5403	501.855	0.157144
TpN_UVB	C>T	TpN_UVB	C>G	217.286	-22.9796	457.551	0.161342
TpN_UVB	T>G	TpN_UVB	C>T	-217.286	-457.551	22.9796	0.161342
TpB_UVA	T>A	TpN_UVB	C>T	-236.657	-499.855	26.5403	0.170704
TpB_UVA	C>T at CpG	TpN_UVB	C>T	-235.257	-498.455	27.9403	0.180703
TpN_NoUV	T>C	TpN_UVB	C>T	-234.857	-498.055	28.3403	0.183637
TpN_NoUV	C>T other	TpN_UVB	C>T	-233.857	-497.055	29.3403	0.191124
TpB_UVA	T>G	TpN_UVB	C>T	-233.857	-497.055	29.3403	0.191124
TpN_UVB	C>T	TpB_UVA	C>A	233.657	-29.5403	496.855	0.192647
TpN_UVB	C>T	TpB_UVB	C>G	219.857	-30.2189	469.933	0.210506
TpN_UVB	C>T	TpN_NoUV	C>T	230.057	-33.1403	493.255	0.221571
TpB_UVA	T>C	TpN_UVB	C>T	-228.857	-492.055	34.3403	0.231846
TpN_UVB	T>A	TpN_UVB	C>T	-204.857	-445.122	35.4082	0.272681
TpN_UVB	C>T	TpN_UVB	C>A	204.714	-35.551	444.98	0.274196
TpB_UVA	C>T other	TpN_UVB	C>T	-222.857	-486.055	40.3403	0.287942
TpN_UVB	C>T at CpG	TpN_UVB	C>T	-203.286	-443.551	36.9796	0.289631
TpB_UVB	T>G	TpN_UVB	C>T	-209.69	-459.767	40.3856	0.310054
TpN_UVB	C>T other	TpN_UVA	C>G	200.286	-39.9796	440.551	0.323694
TpN_UVA	T>A	TpN_UVB	C>T other	-198.714	-438.98	41.551	0.342389
TpN_UVB	C>T other	TpN_UVA	C>A	198.714	-41.551	438.98	0.342389
TpN_UVA	T>G	TpN_UVB	C>T other	-198.571	-438.837	41.6939	0.344116
TpN_UVB	C>T other	TpN_UVA	C>T at CpG	197.429	-42.8368	437.694	0.358096
TpN_UVB	C>T	TpB_UVA	C>T	215.257	-47.9403	478.455	0.369635
TpN_UVA	T>C	TpN_UVB	C>T other	-195	-435.265	45.2653	0.388709
TpN_UVB	C>T other	TpB_NoUV	C>G	202.119	-47.957	452.195	0.399178
TpB_NoUV	T>G	TpN_UVB	C>T other	-200.952	-451.028	49.1237	0.413855
TpB_NoUV	T>A	TpN_UVB	C>T other	-200.452	-450.528	49.6237	0.42021
TpN_UVB	C>T	TpB_UVB	C>A	199.857	-50.2189	449.933	0.427824
TpN_UVB	C>T other	TpB_NoUV	C>T at CpG	199.452	-50.6237	449.528	0.433031
TpN_UVB	C>T other	TpB_NoUV	C>T other	196.786	-53.2904	446.862	0.467859
TpN_UVB	C>T other	TpN_UVA	C>T other	188.714	-51.551	428.98	0.472698
TpN_UVB	C>T other	TpB_NoUV	C>A	196.119	-53.957	446.195	0.476692
TpB_NoUV	T>C	TpN_UVB	C>T other	-195.452	-445.528	54.6237	0.485567
TpN_UVB	C>T other	TpB_NoUV	C>T	192.952	-57.1237	443.028	0.519154
TpN_NoUV	T>A	TpN_UVB	C>T other	-201.286	-464.483	61.9118	0.542206
TpN_UVB	C>T other	TpN_NoUV	C>G	200.886	-62.3118	464.083	0.547366
TpN_UVB	C>T other	TpN_UVA	C>T	182.857	-57.4082	423.122	0.554799
TpN_UVB	C>T other	TpN_NoUV	C>A	199.886	-63.3118	463.083	0.560277
TpN_NoUV	T>G	TpN_UVB	C>T other	-199.686	-462.883	63.5118	0.56286
TpN_UVB	C>T other	TpN_NoUV	C>T at CpG	199.486	-63.7118	462.683	0.565443
TpN_UVB	C>T other	TpB_UVA	C>G	199.086	-64.1118	462.283	0.570608
TpB_UVA	T>A	TpN_UVB	C>T other	-197.086	-460.283	66.1118	0.596394
TpN_UVB	C>T other	TpB_UVA	C>T at CpG	195.686	-67.5118	458.883	0.614361
TpN_NoUV	T>C	TpN_UVB	C>T other	-195.286	-458.483	67.9118	0.619475
TpN_UVB	C>T other	TpN_UVB	C>G	177.714	-62.551	417.98	0.627247
TpN_UVB	T>C	TpN_UVB	C>T	-177.714	-417.98	62.551	0.627247
TpN_UVB	T>G	TpN_UVB	C>T other	-177.714	-417.98	62.551	0.627247
TpN_UVB	C>T other	TpN_NoUV	C>T other	194.286	-68.9118	457.483	0.632214
TpB_UVA	T>G	TpN_UVB	C>T other	-194.286	-457.483	68.9118	0.632214
TpN_UVB	C>T other	TpB_UVA	C>A	194.086	-69.1118	457.283	0.634753
TpN_UVB	C>T other	TpN_NoUV	C>T	190.486	-72.7118	453.683	0.679788
TpN_UVB	C>T other	TpB_UVB	C>G	180.286	-69.7904	430.362	0.68886
TpB_UVA	T>C	TpN_UVB	C>T other	-189.286	-452.483	73.9118	0.694451
TpB_UVB	T>C	TpN_UVB	C>T	-174.19	-424.267	75.8856	0.763614
TpN_UVB	C>T other	TpB_UVA	C>T other	183.286	-79.9118	446.483	0.764104
TpN_UVB	T>A	TpN_UVB	C>T other	-165.286	-405.551	74.9796	0.788022
TpN_UVB	C>T other	TpN_UVB	C>A	165.143	-75.1225	405.408	0.78966
TpN_UVB	C>T other	TpN_UVB	C>T at CpG	163.714	-76.551	403.98	0.805704
TpB_UVB	T>G	TpN_UVB	C>T other	-170.119	-420.195	79.957	0.808656
TpB_UVB	T>A	TpN_UVB	C>T	-169.69	-419.767	80.3856	0.813128
TpN_UVB	C>T other	TpB_UVA	C>T	175.686	-87.5118	438.883	0.840631
TpN_UVB	C>T other	TpB_UVB	C>A	160.286	-89.7904	410.362	0.896692
TpB_UVB	C>T at CpG	TpN_UVB	C>T	-153.024	-403.1	97.0523	0.941341
TpN_UVB	T>C	TpN_UVB	C>T other	-138.143	-378.408	102.122	0.975711
TpB_UVB	T>C	TpN_UVB	C>T other	-134.619	-384.695	115.457	0.991792
TpB_UVB	T>A	TpN_UVB	C>T other	-130.119	-380.195	119.957	0.995589
TpN_UVB	C>T other	TpB_UVB	C>T at CpG	113.452	-136.624	363.528	0.999761
TpB_UVB	C>T at CpG	TpN_UVA	C>G	86.8333	-163.243	336.909	1
TpB_UVB	C>T other	TpB_UVB	C>T	-89.8333	-349.35	169.683	1
TpB_UVB	C>T at CpG	TpB_NoUV	C>G	88.6667	-170.85	348.183	1
TpN_UVA	T>A	TpB_UVB	C>T at CpG	-85.2619	-335.338	164.814	1
TpB_UVB	C>T at CpG	TpN_UVA	C>A	85.2619	-164.814	335.338	1
TpN_UVA	T>G	TpB_UVB	C>T at CpG	-85.119	-335.195	164.957	1
TpB_NoUV	T>G	TpB_UVB	C>T at CpG	-87.5	-347.016	172.016	1
TpN_UVA	C>T at CpG	TpB_UVB	C>T at CpG	-83.9762	-334.052	166.1	1
TpB_NoUV	T>A	TpB_UVB	C>T at CpG	-87	-346.516	172.516	1
TpB_UVB	C>T at CpG	TpB_NoUV	C>T at CpG	86	-173.516	345.516	1
TpN_UVA	T>C	TpB_UVB	C>T at CpG	-81.5476	-331.624	168.528	1
TpN_NoUV	T>A	TpB_UVB	C>T at CpG	-87.8333	-360.016	184.35	1
TpB_UVB	C>T at CpG	TpN_NoUV	C>G	87.4333	-184.75	359.616	1
TpB_NoUV	C>T other	TpB_UVB	C>T at CpG	-83.3333	-342.85	176.183	1
TpB_UVB	C>T at CpG	TpB_NoUV	C>A	82.6667	-176.85	342.183	1
TpB_UVB	C>T at CpG	TpN_NoUV	C>A	86.4333	-185.75	358.616	1
TpN_NoUV	T>G	TpB_UVB	C>T at CpG	-86.2333	-358.416	185.95	1
TpN_NoUV	C>T at CpG	TpB_UVB	C>T at CpG	-86.0333	-358.216	186.15	1
TpB_NoUV	T>C	TpB_UVB	C>T at CpG	-82	-341.516	177.516	1
TpB_UVB	C>T at CpG	TpB_UVA	C>G	85.6333	-186.55	357.816	1
TpB_UVA	T>A	TpB_UVB	C>T at CpG	-83.6333	-355.816	188.55	1
TpB_UVB	C>T at CpG	TpB_NoUV	C>T	79.5	-180.016	339.016	1
TpB_UVB	C>T at CpG	TpB_UVA	C>T at CpG	82.2333	-189.95	354.416	1
TpN_UVA	C>T other	TpB_UVB	C>T at CpG	-75.2619	-325.338	174.814	1
TpN_NoUV	T>C	TpB_UVB	C>T at CpG	-81.8333	-354.016	190.35	1
TpN_NoUV	C>T other	TpB_UVB	C>T at CpG	-80.8333	-353.016	191.35	1
TpB_UVA	T>G	TpB_UVB	C>T at CpG	-80.8333	-353.016	191.35	1
TpB_UVB	C>T at CpG	TpB_UVA	C>A	80.6333	-191.55	352.816	1
TpB_UVB	C>T at CpG	TpN_NoUV	C>T	77.0333	-195.15	349.216	1
TpB_UVB	T>A	TpN_UVA	C>G	70.1667	-179.909	320.243	1
TpB_UVA	T>C	TpB_UVB	C>T at CpG	-75.8333	-348.016	196.35	1
TpB_UVB	C>T at CpG	TpN_UVA	C>T	69.4048	-180.671	319.481	1
TpB_UVB	T>A	TpB_NoUV	C>G	72	-187.516	331.516	1
TpN_UVA	T>A	TpB_UVB	T>A	-68.5952	-318.671	181.481	1
TpB_UVB	T>A	TpN_UVA	C>A	68.5952	-181.481	318.671	1
TpN_UVA	T>G	TpB_UVB	T>A	-68.4524	-318.528	181.624	1
TpB_NoUV	T>G	TpB_UVB	T>A	-70.8333	-330.35	188.683	1
TpB_UVB	T>A	TpB_NoUV	T>A	70.3333	-189.183	329.85	1
TpB_UVB	T>A	TpN_UVA	C>T at CpG	67.3095	-182.767	317.386	1
TpB_UVB	T>A	TpB_NoUV	C>T at CpG	69.3333	-190.183	328.85	1
TpB_UVB	T>C	TpN_UVA	C>G	65.6667	-184.409	315.743	1
TpN_NoUV	T>A	TpB_UVB	T>A	-71.1667	-343.35	201.016	1
TpB_UVB	T>C	TpB_NoUV	C>G	67.5	-192.016	327.016	1
TpB_UVB	T>A	TpN_NoUV	C>G	70.7667	-201.416	342.95	1
TpN_UVA	T>C	TpB_UVB	T>A	-64.881	-314.957	185.195	1
TpN_UVB	T>C	TpN_UVA	C>G	62.1429	-178.122	302.408	1
TpB_UVB	C>T at CpG	TpB_UVB	C>G	66.8333	-192.683	326.35	1
TpN_UVB	T>G	TpB_UVB	C>T at CpG	-64.2619	-314.338	185.814	1
TpB_UVB	C>T at CpG	TpN_UVB	C>G	64.2619	-185.814	314.338	1
TpB_UVB	T>A	TpB_NoUV	C>T other	66.6667	-192.85	326.183	1
TpB_UVA	C>T other	TpB_UVB	C>T at CpG	-69.8333	-342.016	202.35	1
TpB_UVB	T>A	TpN_NoUV	C>A	69.7667	-202.416	341.95	1
TpB_UVB	T>C	TpN_UVA	C>A	64.0952	-185.981	314.171	1
TpB_UVB	T>C	TpN_UVA	T>A	64.0952	-185.981	314.171	1
TpN_UVB	T>C	TpB_NoUV	C>G	63.9762	-186.1	314.052	1
TpN_UVA	T>G	TpB_UVB	T>C	-63.9524	-314.028	186.124	1
TpB_NoUV	T>G	TpB_UVB	T>C	-66.3333	-325.85	193.183	1
TpN_NoUV	T>G	TpB_UVB	T>A	-69.5667	-341.75	202.616	1
TpB_UVB	T>A	TpN_NoUV	C>T at CpG	69.3667	-202.816	341.55	1
TpN_NoUV	C>A	TpB_NoUV	C>A	-3.76667	-275.95	268.416	1
TpN_NoUV	C>G	TpB_NoUV	C>A	-4.76667	-276.95	267.416	1
TpN_NoUV	C>T	TpB_NoUV	C>A	5.63333	-266.55	277.816	1
TpN_NoUV	C>T at CpG	TpB_NoUV	C>A	-3.36667	-275.55	268.816	1
TpN_NoUV	C>T other	TpB_NoUV	C>A	1.83333	-270.35	274.016	1
TpN_NoUV	T>A	TpB_NoUV	C>A	-5.16667	-277.35	267.016	1
TpN_NoUV	T>C	TpB_NoUV	C>A	0.833333	-271.35	273.016	1
TpN_NoUV	T>G	TpB_NoUV	C>A	-3.56667	-275.75	268.616	1
TpN_NoUV	C>A	TpB_UVA	C>A	-5.8	-290.086	278.486	1
TpN_NoUV	C>G	TpB_UVA	C>A	-6.8	-291.086	277.486	1
TpN_NoUV	C>T	TpB_UVA	C>A	3.6	-280.686	287.886	1
TpN_NoUV	C>T at CpG	TpB_UVA	C>A	-5.4	-289.686	278.886	1
TpN_NoUV	C>T other	TpB_UVA	C>A	-0.2	-284.486	284.086	1
TpN_NoUV	T>A	TpB_UVA	C>A	-7.2	-291.486	277.086	1
TpN_NoUV	T>C	TpB_UVA	C>A	-1.2	-285.486	283.086	1
TpN_NoUV	T>G	TpB_UVA	C>A	-5.6	-289.886	278.686	1
TpN_NoUV	C>A	TpB_UVB	C>A	-39.6	-311.783	232.583	1
TpN_NoUV	C>G	TpB_UVB	C>A	-40.6	-312.783	231.583	1
TpN_NoUV	C>T	TpB_UVB	C>A	-30.2	-302.383	241.983	1
TpN_NoUV	C>T at CpG	TpB_UVB	C>A	-39.2	-311.383	232.983	1
TpN_NoUV	C>T other	TpB_UVB	C>A	-34	-306.183	238.183	1
TpN_NoUV	T>A	TpB_UVB	C>A	-41	-313.183	231.183	1
TpN_NoUV	T>C	TpB_UVB	C>A	-35	-307.183	237.183	1
TpN_NoUV	T>G	TpB_UVB	C>A	-39.4	-311.583	232.783	1
TpN_NoUV	C>G	TpN_NoUV	C>A	-1	-285.286	283.286	1
TpN_NoUV	C>T	TpN_NoUV	C>A	9.4	-274.886	293.686	1
TpN_NoUV	C>T at CpG	TpN_NoUV	C>A	0.4	-283.886	284.686	1
TpN_NoUV	C>T other	TpN_NoUV	C>A	5.6	-278.686	289.886	1
TpN_NoUV	T>A	TpN_NoUV	C>A	-1.4	-285.686	282.886	1
TpN_NoUV	T>C	TpN_NoUV	C>A	4.6	-279.686	288.886	1
TpN_NoUV	T>G	TpN_NoUV	C>A	0.2	-284.086	284.486	1
TpN_NoUV	C>G	TpN_UVA	C>A	-2.17143	-265.369	261.026	1
TpN_NoUV	C>T	TpN_UVA	C>A	8.22857	-254.969	271.426	1
TpN_NoUV	C>T at CpG	TpN_UVA	C>A	-0.771429	-263.969	262.426	1
TpN_NoUV	C>T other	TpN_UVA	C>A	4.42857	-258.769	267.626	1
TpN_NoUV	T>A	TpN_UVA	C>A	-2.57143	-265.769	260.626	1
TpN_NoUV	T>C	TpN_UVA	C>A	3.42857	-259.769	266.626	1
TpN_NoUV	T>G	TpN_UVA	C>A	-0.971429	-264.169	262.226	1
TpN_NoUV	C>G	TpN_UVB	C>A	-35.7429	-298.94	227.455	1
TpN_NoUV	C>T	TpN_UVB	C>A	-25.3429	-288.54	237.855	1
TpN_NoUV	C>T at CpG	TpN_UVB	C>A	-34.3429	-297.54	228.855	1
TpN_NoUV	C>T other	TpN_UVB	C>A	-29.1429	-292.34	234.055	1
TpN_NoUV	T>A	TpN_UVB	C>A	-36.1429	-299.34	227.055	1
TpN_NoUV	T>C	TpN_UVB	C>A	-30.1429	-293.34	233.055	1
TpN_NoUV	T>G	TpN_UVB	C>A	-34.5429	-297.74	228.655	1
TpN_NoUV	C>G	TpB_NoUV	C>G	1.23333	-270.95	273.416	1
TpN_NoUV	C>T	TpB_NoUV	C>G	11.6333	-260.55	283.816	1
TpN_NoUV	C>T at CpG	TpB_NoUV	C>G	2.63333	-269.55	274.816	1
TpN_NoUV	C>T other	TpB_NoUV	C>G	7.83333	-264.35	280.016	1
TpN_NoUV	T>A	TpB_NoUV	C>G	0.833333	-271.35	273.016	1
TpN_NoUV	T>C	TpB_NoUV	C>G	6.83333	-265.35	279.016	1
TpN_NoUV	T>G	TpB_NoUV	C>G	2.43333	-269.75	274.616	1
TpN_NoUV	C>G	TpB_UVA	C>G	-1.8	-286.086	282.486	1
TpN_NoUV	C>T	TpB_UVA	C>G	8.6	-275.686	292.886	1
TpN_NoUV	C>T at CpG	TpB_UVA	C>G	-0.4	-284.686	283.886	1
TpN_NoUV	C>T other	TpB_UVA	C>G	4.8	-279.486	289.086	1
TpN_NoUV	T>A	TpB_UVA	C>G	-2.2	-286.486	282.086	1
TpN_NoUV	T>C	TpB_UVA	C>G	3.8	-280.486	288.086	1
TpN_NoUV	T>G	TpB_UVA	C>G	-0.6	-284.886	283.686	1
TpN_NoUV	C>G	TpB_UVB	C>G	-20.6	-292.783	251.583	1
TpN_NoUV	C>T	TpB_UVB	C>G	-10.2	-282.383	261.983	1
TpN_NoUV	C>T at CpG	TpB_UVB	C>G	-19.2	-291.383	252.983	1
TpN_NoUV	C>T other	TpB_UVB	C>G	-14	-286.183	258.183	1
TpN_NoUV	T>A	TpB_UVB	C>G	-21	-293.183	251.183	1
TpN_NoUV	T>C	TpB_UVB	C>G	-15	-287.183	257.183	1
TpN_NoUV	T>G	TpB_UVB	C>G	-19.4	-291.583	252.783	1
TpN_NoUV	C>T	TpN_NoUV	C>G	10.4	-273.886	294.686	1
TpN_NoUV	C>T at CpG	TpN_NoUV	C>G	1.4	-282.886	285.686	1
TpN_NoUV	C>T other	TpN_NoUV	C>G	6.6	-277.686	290.886	1
TpN_NoUV	T>A	TpN_NoUV	C>G	-0.4	-284.686	283.886	1
TpN_NoUV	T>C	TpN_NoUV	C>G	5.6	-278.686	289.886	1
TpN_NoUV	T>G	TpN_NoUV	C>G	1.2	-283.086	285.486	1
TpN_NoUV	C>T	TpN_UVA	C>G	9.8	-253.397	272.997	1
TpN_NoUV	C>T at CpG	TpN_UVA	C>G	0.8	-262.397	263.997	1
TpN_NoUV	C>T other	TpN_UVA	C>G	6	-257.197	269.197	1
TpN_NoUV	T>A	TpN_UVA	C>G	-1	-264.197	262.197	1
TpN_NoUV	T>C	TpN_UVA	C>G	5	-258.197	268.197	1
TpN_NoUV	T>G	TpN_UVA	C>G	0.6	-262.597	263.797	1
TpN_NoUV	C>T	TpN_UVB	C>G	-12.7714	-275.969	250.426	1
TpN_NoUV	C>T at CpG	TpN_UVB	C>G	-21.7714	-284.969	241.426	1
TpN_NoUV	C>T other	TpN_UVB	C>G	-16.5714	-279.769	246.626	1
TpN_NoUV	T>A	TpN_UVB	C>G	-23.5714	-286.769	239.626	1
TpN_NoUV	T>C	TpN_UVB	C>G	-17.5714	-280.769	245.626	1
TpN_NoUV	T>G	TpN_UVB	C>G	-21.9714	-285.169	241.226	1
TpN_NoUV	C>T	TpB_NoUV	C>T	2.46667	-269.716	274.65	1
TpN_NoUV	C>T at CpG	TpB_NoUV	C>T	-6.53333	-278.716	265.65	1
TpN_NoUV	C>T other	TpB_NoUV	C>T	-1.33333	-273.516	270.85	1
TpN_NoUV	T>A	TpB_NoUV	C>T	-8.33333	-280.516	263.85	1
TpN_NoUV	T>C	TpB_NoUV	C>T	-2.33333	-274.516	269.85	1
TpN_NoUV	T>G	TpB_NoUV	C>T	-6.73333	-278.916	265.45	1
TpN_NoUV	C>T	TpB_UVA	C>T	-14.8	-299.086	269.486	1
TpN_NoUV	C>T at CpG	TpB_UVA	C>T	-23.8	-308.086	260.486	1
TpN_NoUV	C>T other	TpB_UVA	C>T	-18.6	-302.886	265.686	1
TpN_NoUV	T>A	TpB_UVA	C>T	-25.6	-309.886	258.686	1
TpN_NoUV	T>C	TpB_UVA	C>T	-19.6	-303.886	264.686	1
TpN_NoUV	T>G	TpB_UVA	C>T	-24	-308.286	260.286	1
TpN_NoUV	C>T at CpG	TpN_NoUV	C>T	-9	-293.286	275.286	1
TpN_NoUV	C>T other	TpN_NoUV	C>T	-3.8	-288.086	280.486	1
TpN_NoUV	T>A	TpN_NoUV	C>T	-10.8	-295.086	273.486	1
TpN_NoUV	T>C	TpN_NoUV	C>T	-4.8	-289.086	279.486	1
TpN_NoUV	T>G	TpN_NoUV	C>T	-9.2	-293.486	275.086	1
TpN_NoUV	C>T at CpG	TpN_UVA	C>T	-16.6286	-279.826	246.569	1
TpN_NoUV	C>T other	TpN_UVA	C>T	-11.4286	-274.626	251.769	1
TpN_NoUV	T>A	TpN_UVA	C>T	-18.4286	-281.626	244.769	1
TpN_NoUV	T>C	TpN_UVA	C>T	-12.4286	-275.626	250.769	1
TpN_NoUV	T>G	TpN_UVA	C>T	-16.8286	-280.026	246.369	1
TpN_NoUV	C>T at CpG	TpB_NoUV	C>T at CpG	-0.0333333	-272.216	272.15	1
TpN_NoUV	C>T other	TpB_NoUV	C>T at CpG	5.16667	-267.016	277.35	1
TpN_NoUV	T>A	TpB_NoUV	C>T at CpG	-1.83333	-274.016	270.35	1
TpN_NoUV	T>C	TpB_NoUV	C>T at CpG	4.16667	-268.016	276.35	1
TpN_NoUV	T>G	TpB_NoUV	C>T at CpG	-0.233333	-272.416	271.95	1
TpN_NoUV	C>T at CpG	TpB_UVA	C>T at CpG	-3.8	-288.086	280.486	1
TpN_NoUV	C>T other	TpB_UVA	C>T at CpG	1.4	-282.886	285.686	1
TpN_NoUV	T>A	TpB_UVA	C>T at CpG	-5.6	-289.886	278.686	1
TpN_NoUV	T>C	TpB_UVA	C>T at CpG	0.4	-283.886	284.686	1
TpN_NoUV	T>G	TpB_UVA	C>T at CpG	-4	-288.286	280.286	1
TpN_NoUV	C>T other	TpN_NoUV	C>T at CpG	5.2	-279.086	289.486	1
TpN_NoUV	T>A	TpN_NoUV	C>T at CpG	-1.8	-286.086	282.486	1
TpN_NoUV	T>C	TpN_NoUV	C>T at CpG	4.2	-280.086	288.486	1
TpN_NoUV	T>G	TpN_NoUV	C>T at CpG	-0.2	-284.486	284.086	1
TpN_NoUV	C>T other	TpN_UVA	C>T at CpG	3.14286	-260.055	266.34	1
TpN_NoUV	T>A	TpN_UVA	C>T at CpG	-3.85714	-267.055	259.34	1
TpN_NoUV	T>C	TpN_UVA	C>T at CpG	2.14286	-261.055	265.34	1
TpN_NoUV	T>G	TpN_UVA	C>T at CpG	-2.25714	-265.455	260.94	1
TpN_NoUV	C>T other	TpN_UVB	C>T at CpG	-30.5714	-293.769	232.626	1
TpN_NoUV	T>A	TpN_UVB	C>T at CpG	-37.5714	-300.769	225.626	1
TpN_NoUV	T>C	TpN_UVB	C>T at CpG	-31.5714	-294.769	231.626	1
TpN_NoUV	T>G	TpN_UVB	C>T at CpG	-35.9714	-299.169	227.226	1
TpN_NoUV	C>T other	TpB_NoUV	C>T other	2.5	-269.683	274.683	1
TpN_NoUV	T>A	TpB_NoUV	C>T other	-4.5	-276.683	267.683	1
TpN_NoUV	T>C	TpB_NoUV	C>T other	1.5	-270.683	273.683	1
TpN_NoUV	T>G	TpB_NoUV	C>T other	-2.9	-275.083	269.283	1
TpN_NoUV	C>T other	TpB_UVA	C>T other	-11	-295.286	273.286	1
TpN_NoUV	T>A	TpB_UVA	C>T other	-18	-302.286	266.286	1
TpN_NoUV	T>C	TpB_UVA	C>T other	-12	-296.286	272.286	1
TpN_NoUV	T>G	TpB_UVA	C>T other	-16.4	-300.686	267.886	1
TpN_NoUV	T>A	TpN_NoUV	C>T other	-7	-291.286	277.286	1
TpN_NoUV	T>C	TpN_NoUV	C>T other	-1	-285.286	283.286	1
TpN_NoUV	T>G	TpN_NoUV	C>T other	-5.4	-289.686	278.886	1
TpN_NoUV	T>A	TpN_UVA	C>T other	-12.5714	-275.769	250.626	1
TpN_NoUV	T>C	TpN_UVA	C>T other	-6.57143	-269.769	256.626	1
TpN_NoUV	T>G	TpN_UVA	C>T other	-10.9714	-274.169	252.226	1
TpN_NoUV	T>A	TpB_NoUV	T>A	-0.833333	-273.016	271.35	1
TpN_NoUV	T>C	TpB_NoUV	T>A	5.16667	-267.016	277.35	1
TpN_NoUV	T>G	TpB_NoUV	T>A	0.766667	-271.416	272.95	1
TpN_NoUV	T>A	TpB_UVA	T>A	-4.2	-288.486	280.086	1
TpN_NoUV	T>C	TpB_UVA	T>A	1.8	-282.486	286.086	1
TpN_NoUV	T>G	TpB_UVA	T>A	-2.6	-286.886	281.686	1
TpN_NoUV	T>C	TpB_UVB	T>A	-65.1667	-337.35	207.016	1
TpN_NoUV	T>C	TpN_NoUV	T>A	6	-278.286	290.286	1
TpN_NoUV	T>G	TpN_NoUV	T>A	1.6	-282.686	285.886	1
TpN_NoUV	T>C	TpN_UVA	T>A	3.42857	-259.769	266.626	1
TpN_NoUV	T>G	TpN_UVA	T>A	-0.971429	-264.169	262.226	1
TpN_NoUV	T>C	TpN_UVB	T>A	-30	-293.197	233.197	1
TpN_NoUV	T>G	TpN_UVB	T>A	-34.4	-297.597	228.797	1
TpN_NoUV	T>C	TpB_NoUV	T>C	0.166667	-272.016	272.35	1
TpN_NoUV	T>G	TpB_NoUV	T>C	-4.23333	-276.416	267.95	1
TpN_NoUV	T>C	TpB_UVA	T>C	-6	-290.286	278.286	1
TpN_NoUV	T>G	TpB_UVA	T>C	-10.4	-294.686	273.886	1
TpN_NoUV	T>C	TpB_UVB	T>C	-60.6667	-332.85	211.516	1
TpN_NoUV	T>G	TpB_UVB	T>C	-65.0667	-337.25	207.116	1
TpN_NoUV	T>G	TpN_NoUV	T>C	-4.4	-288.686	279.886	1
TpN_NoUV	T>G	TpN_UVA	T>C	-4.68571	-267.883	258.512	1
TpN_NoUV	T>G	TpN_UVB	T>C	-61.5429	-324.74	201.655	1
TpN_NoUV	T>G	TpB_NoUV	T>G	1.26667	-270.916	273.45	1
TpN_NoUV	T>G	TpB_UVA	T>G	-5.4	-289.686	278.886	1
TpN_NoUV	T>G	TpB_UVB	T>G	-29.5667	-301.75	242.616	1
TpN_UVA	C>A	TpB_NoUV	C>A	-2.59524	-252.671	247.481	1
TpN_UVA	C>G	TpB_NoUV	C>A	-4.16667	-254.243	245.909	1
TpN_UVA	C>T	TpB_NoUV	C>A	13.2619	-236.814	263.338	1
TpN_UVA	C>T at CpG	TpB_NoUV	C>A	-1.30952	-251.386	248.767	1
TpN_UVA	C>T other	TpB_NoUV	C>A	7.40476	-242.671	257.481	1
TpN_UVA	T>A	TpB_NoUV	C>A	-2.59524	-252.671	247.481	1
TpN_UVA	T>C	TpB_NoUV	C>A	1.11905	-248.957	251.195	1
TpN_UVA	T>G	TpB_NoUV	C>A	-2.45238	-252.528	247.624	1
TpN_UVA	C>A	TpB_UVA	C>A	-4.62857	-267.826	258.569	1
TpN_UVA	C>G	TpB_UVA	C>A	-6.2	-269.397	256.997	1
TpN_UVA	C>T	TpB_UVA	C>A	11.2286	-251.969	274.426	1
TpN_UVA	C>T at CpG	TpB_UVA	C>A	-3.34286	-266.54	259.855	1
TpN_UVA	C>T other	TpB_UVA	C>A	5.37143	-257.826	268.569	1
TpN_UVA	T>A	TpB_UVA	C>A	-4.62857	-267.826	258.569	1
TpN_UVA	T>C	TpB_UVA	C>A	-0.914286	-264.112	262.283	1
TpN_UVA	T>G	TpB_UVA	C>A	-4.48571	-267.683	258.712	1
TpN_UVA	C>A	TpB_UVB	C>A	-38.4286	-288.505	211.648	1
TpN_UVA	C>G	TpB_UVB	C>A	-40	-290.076	210.076	1
TpN_UVA	C>T	TpB_UVB	C>A	-22.5714	-272.648	227.505	1
TpN_UVA	C>T at CpG	TpB_UVB	C>A	-37.1429	-287.219	212.933	1
TpN_UVA	C>T other	TpB_UVB	C>A	-28.4286	-278.505	221.648	1
TpN_UVA	T>A	TpB_UVB	C>A	-38.4286	-288.505	211.648	1
TpN_UVA	T>C	TpB_UVB	C>A	-34.7143	-284.79	215.362	1
TpN_UVA	T>G	TpB_UVB	C>A	-38.2857	-288.362	211.79	1
TpN_UVA	C>A	TpN_NoUV	C>A	1.17143	-262.026	264.369	1
TpN_UVA	C>G	TpN_NoUV	C>A	-0.4	-263.597	262.797	1
TpN_UVA	C>T	TpN_NoUV	C>A	17.0286	-246.169	280.226	1
TpN_UVA	C>T at CpG	TpN_NoUV	C>A	2.45714	-260.74	265.655	1
TpN_UVA	C>T other	TpN_NoUV	C>A	11.1714	-252.026	274.369	1
TpN_UVA	T>A	TpN_NoUV	C>A	1.17143	-262.026	264.369	1
TpN_UVA	T>C	TpN_NoUV	C>A	4.88571	-258.312	268.083	1
TpN_UVA	T>G	TpN_NoUV	C>A	1.31429	-261.883	264.512	1
TpN_UVA	C>G	TpN_UVA	C>A	-1.57143	-241.837	238.694	1
TpN_UVA	C>T	TpN_UVA	C>A	15.8571	-224.408	256.122	1
TpN_UVA	C>T at CpG	TpN_UVA	C>A	1.28571	-238.98	241.551	1
TpN_UVA	C>T other	TpN_UVA	C>A	10	-230.265	250.265	1
TpN_UVA	T>A	TpN_UVA	C>A	-2.84217e-14	-240.265	240.265	1
TpN_UVA	T>C	TpN_UVA	C>A	3.71429	-236.551	243.98	1
TpN_UVA	T>G	TpN_UVA	C>A	0.142857	-240.122	240.408	1
TpN_UVA	C>G	TpN_UVB	C>A	-35.1429	-275.408	205.122	1
TpN_UVA	C>T	TpN_UVB	C>A	-17.7143	-257.98	222.551	1
TpN_UVA	C>T at CpG	TpN_UVB	C>A	-32.2857	-272.551	207.98	1
TpN_UVA	C>T other	TpN_UVB	C>A	-23.5714	-263.837	216.694	1
TpN_UVA	T>A	TpN_UVB	C>A	-33.5714	-273.837	206.694	1
TpN_UVA	T>C	TpN_UVB	C>A	-29.8571	-270.122	210.408	1
TpN_UVA	T>G	TpN_UVB	C>A	-33.4286	-273.694	206.837	1
TpN_UVA	C>G	TpB_NoUV	C>G	1.83333	-248.243	251.909	1
TpN_UVA	C>T	TpB_NoUV	C>G	19.2619	-230.814	269.338	1
TpN_UVA	C>T at CpG	TpB_NoUV	C>G	4.69048	-245.386	254.767	1
TpN_UVA	C>T other	TpB_NoUV	C>G	13.4048	-236.671	263.481	1
TpN_UVA	T>A	TpB_NoUV	C>G	3.40476	-246.671	253.481	1
TpN_UVA	T>C	TpB_NoUV	C>G	7.11905	-242.957	257.195	1
TpN_UVA	T>G	TpB_NoUV	C>G	3.54762	-246.528	253.624	1
TpN_UVA	C>G	TpB_UVA	C>G	-1.2	-264.397	261.997	1
TpN_UVA	C>T	TpB_UVA	C>G	16.2286	-246.969	279.426	1
TpN_UVA	C>T at CpG	TpB_UVA	C>G	1.65714	-261.54	264.855	1
TpN_UVA	C>T other	TpB_UVA	C>G	10.3714	-252.826	273.569	1
TpN_UVA	T>A	TpB_UVA	C>G	0.371429	-262.826	263.569	1
TpN_UVA	T>C	TpB_UVA	C>G	4.08571	-259.112	267.283	1
TpN_UVA	T>G	TpB_UVA	C>G	0.514286	-262.683	263.712	1
TpN_UVA	C>G	TpB_UVB	C>G	-20	-270.076	230.076	1
TpN_UVA	C>T	TpB_UVB	C>G	-2.57143	-252.648	247.505	1
TpN_UVA	C>T at CpG	TpB_UVB	C>G	-17.1429	-267.219	232.933	1
TpN_UVA	C>T other	TpB_UVB	C>G	-8.42857	-258.505	241.648	1
TpN_UVA	T>A	TpB_UVB	C>G	-18.4286	-268.505	231.648	1
TpN_UVA	T>C	TpB_UVB	C>G	-14.7143	-264.79	235.362	1
TpN_UVA	T>G	TpB_UVB	C>G	-18.2857	-268.362	231.79	1
TpN_UVA	C>G	TpN_NoUV	C>G	0.6	-262.597	263.797	1
TpN_UVA	C>T	TpN_NoUV	C>G	18.0286	-245.169	281.226	1
TpN_UVA	C>T at CpG	TpN_NoUV	C>G	3.45714	-259.74	266.655	1
TpN_UVA	C>T other	TpN_NoUV	C>G	12.1714	-251.026	275.369	1
TpN_UVA	T>A	TpN_NoUV	C>G	2.17143	-261.026	265.369	1
TpN_UVA	T>C	TpN_NoUV	C>G	5.88571	-257.312	269.083	1
TpN_UVA	T>G	TpN_NoUV	C>G	2.31429	-260.883	265.512	1
TpN_UVA	C>T	TpN_UVA	C>G	17.4286	-222.837	257.694	1
TpN_UVA	C>T at CpG	TpN_UVA	C>G	2.85714	-237.408	243.122	1
TpN_UVA	C>T other	TpN_UVA	C>G	11.5714	-228.694	251.837	1
TpN_UVA	T>A	TpN_UVA	C>G	1.57143	-238.694	241.837	1
TpN_UVA	T>C	TpN_UVA	C>G	5.28571	-234.98	245.551	1
TpN_UVA	T>G	TpN_UVA	C>G	1.71429	-238.551	241.98	1
TpN_UVA	C>T	TpN_UVB	C>G	-5.14286	-245.408	235.122	1
TpN_UVA	C>T at CpG	TpN_UVB	C>G	-19.7143	-259.98	220.551	1
TpN_UVA	C>T other	TpN_UVB	C>G	-11	-251.265	229.265	1
TpN_UVA	T>A	TpN_UVB	C>G	-21	-261.265	219.265	1
TpN_UVA	T>C	TpN_UVB	C>G	-17.2857	-257.551	222.98	1
TpN_UVA	T>G	TpN_UVB	C>G	-20.8571	-261.122	219.408	1
TpN_UVA	C>T	TpB_NoUV	C>T	10.0952	-239.981	260.171	1
TpN_UVA	C>T at CpG	TpB_NoUV	C>T	-4.47619	-254.552	245.6	1
TpN_UVA	C>T other	TpB_NoUV	C>T	4.2381	-245.838	254.314	1
TpN_UVA	T>A	TpB_NoUV	C>T	-5.7619	-255.838	244.314	1
TpN_UVA	T>C	TpB_NoUV	C>T	-2.04762	-252.124	248.028	1
TpN_UVA	T>G	TpB_NoUV	C>T	-5.61905	-255.695	244.457	1
TpN_UVA	C>T	TpB_UVA	C>T	-7.17143	-270.369	256.026	1
TpN_UVA	C>T at CpG	TpB_UVA	C>T	-21.7429	-284.94	241.455	1
TpN_UVA	C>T other	TpB_UVA	C>T	-13.0286	-276.226	250.169	1
TpN_UVA	T>A	TpB_UVA	C>T	-23.0286	-286.226	240.169	1
TpN_UVA	T>C	TpB_UVA	C>T	-19.3143	-282.512	243.883	1
TpN_UVA	T>G	TpB_UVA	C>T	-22.8857	-286.083	240.312	1
TpN_UVA	C>T	TpN_NoUV	C>T	7.62857	-255.569	270.826	1
TpN_UVA	C>T at CpG	TpN_NoUV	C>T	-6.94286	-270.14	256.255	1
TpN_UVA	C>T other	TpN_NoUV	C>T	1.77143	-261.426	264.969	1
TpN_UVA	T>A	TpN_NoUV	C>T	-8.22857	-271.426	254.969	1
TpN_UVA	T>C	TpN_NoUV	C>T	-4.51429	-267.712	258.683	1
TpN_UVA	T>G	TpN_NoUV	C>T	-8.08571	-271.283	255.112	1
TpN_UVA	C>T at CpG	TpN_UVA	C>T	-14.5714	-254.837	225.694	1
TpN_UVA	C>T other	TpN_UVA	C>T	-5.85714	-246.122	234.408	1
TpN_UVA	T>A	TpN_UVA	C>T	-15.8571	-256.122	224.408	1
TpN_UVA	T>C	TpN_UVA	C>T	-12.1429	-252.408	228.122	1
TpN_UVA	T>G	TpN_UVA	C>T	-15.7143	-255.98	224.551	1
TpN_UVA	C>T at CpG	TpB_NoUV	C>T at CpG	2.02381	-248.052	252.1	1
TpN_UVA	C>T other	TpB_NoUV	C>T at CpG	10.7381	-239.338	260.814	1
TpN_UVA	T>A	TpB_NoUV	C>T at CpG	0.738095	-249.338	250.814	1
TpN_UVA	T>C	TpB_NoUV	C>T at CpG	4.45238	-245.624	254.528	1
TpN_UVA	T>G	TpB_NoUV	C>T at CpG	0.880952	-249.195	250.957	1
TpN_UVA	C>T at CpG	TpB_UVA	C>T at CpG	-1.74286	-264.94	261.455	1
TpN_UVA	C>T other	TpB_UVA	C>T at CpG	6.97143	-256.226	270.169	1
TpN_UVA	T>A	TpB_UVA	C>T at CpG	-3.02857	-266.226	260.169	1
TpN_UVA	T>C	TpB_UVA	C>T at CpG	0.685714	-262.512	263.883	1
TpN_UVA	T>G	TpB_UVA	C>T at CpG	-2.88571	-266.083	260.312	1
TpN_UVA	C>T at CpG	TpN_NoUV	C>T at CpG	2.05714	-261.14	265.255	1
TpN_UVA	C>T other	TpN_NoUV	C>T at CpG	10.7714	-252.426	273.969	1
TpN_UVA	T>A	TpN_NoUV	C>T at CpG	0.771429	-262.426	263.969	1
TpN_UVA	T>C	TpN_NoUV	C>T at CpG	4.48571	-258.712	267.683	1
TpN_UVA	T>G	TpN_NoUV	C>T at CpG	0.914286	-262.283	264.112	1
TpN_UVA	C>T other	TpN_UVA	C>T at CpG	8.71429	-231.551	248.98	1
TpN_UVA	T>A	TpN_UVA	C>T at CpG	-1.28571	-241.551	238.98	1
TpN_UVA	T>C	TpN_UVA	C>T at CpG	2.42857	-237.837	242.694	1
TpN_UVA	T>G	TpN_UVA	C>T at CpG	-1.14286	-241.408	239.122	1
TpN_UVA	C>T other	TpN_UVB	C>T at CpG	-25	-265.265	215.265	1
TpN_UVA	T>A	TpN_UVB	C>T at CpG	-35	-275.265	205.265	1
TpN_UVA	T>C	TpN_UVB	C>T at CpG	-31.2857	-271.551	208.98	1
TpN_UVA	T>G	TpN_UVB	C>T at CpG	-34.8571	-275.122	205.408	1
TpN_UVA	C>T other	TpB_NoUV	C>T other	8.07143	-242.005	258.148	1
TpN_UVA	T>A	TpB_NoUV	C>T other	-1.92857	-252.005	248.148	1
TpN_UVA	T>C	TpB_NoUV	C>T other	1.78571	-248.29	251.862	1
TpN_UVA	T>G	TpB_NoUV	C>T other	-1.78571	-251.862	248.29	1
TpN_UVA	C>T other	TpB_UVA	C>T other	-5.42857	-268.626	257.769	1
TpN_UVA	T>A	TpB_UVA	C>T other	-15.4286	-278.626	247.769	1
TpN_UVA	T>C	TpB_UVA	C>T other	-11.7143	-274.912	251.483	1
TpN_UVA	T>G	TpB_UVA	C>T other	-15.2857	-278.483	247.912	1
TpN_UVA	C>T other	TpN_NoUV	C>T other	5.57143	-257.626	268.769	1
TpN_UVA	T>A	TpN_NoUV	C>T other	-4.42857	-267.626	258.769	1
TpN_UVA	T>C	TpN_NoUV	C>T other	-0.714286	-263.912	262.483	1
TpN_UVA	T>G	TpN_NoUV	C>T other	-4.28571	-267.483	258.912	1
TpN_UVA	T>A	TpN_UVA	C>T other	-10	-250.265	230.265	1
TpN_UVA	T>C	TpN_UVA	C>T other	-6.28571	-246.551	233.98	1
TpN_UVA	T>G	TpN_UVA	C>T other	-9.85714	-250.122	230.408	1
TpN_UVA	T>A	TpB_NoUV	T>A	1.7381	-248.338	251.814	1
TpN_UVA	T>C	TpB_NoUV	T>A	5.45238	-244.624	255.528	1
TpN_UVA	T>G	TpB_NoUV	T>A	1.88095	-248.195	251.957	1
TpN_UVA	T>A	TpB_UVA	T>A	-1.62857	-264.826	261.569	1
TpN_UVA	T>C	TpB_UVA	T>A	2.08571	-261.112	265.283	1
TpN_UVA	T>G	TpB_UVA	T>A	-1.48571	-264.683	261.712	1
TpN_UVA	T>A	TpN_NoUV	T>A	2.57143	-260.626	265.769	1
TpN_UVA	T>C	TpN_NoUV	T>A	6.28571	-256.912	269.483	1
TpN_UVA	T>G	TpN_NoUV	T>A	2.71429	-260.483	265.912	1
TpN_UVA	T>C	TpN_UVA	T>A	3.71429	-236.551	243.98	1
TpN_UVA	T>G	TpN_UVA	T>A	0.142857	-240.122	240.408	1
TpN_UVA	T>C	TpN_UVB	T>A	-29.7143	-269.98	210.551	1
TpN_UVA	T>G	TpN_UVB	T>A	-33.2857	-273.551	206.98	1
TpN_UVA	T>C	TpB_NoUV	T>C	0.452381	-249.624	250.528	1
TpN_UVA	T>G	TpB_NoUV	T>C	-3.11905	-253.195	246.957	1
TpN_UVA	T>C	TpB_UVA	T>C	-5.71429	-268.912	257.483	1
TpN_UVA	T>G	TpB_UVA	T>C	-9.28571	-272.483	253.912	1
TpN_UVA	T>C	TpB_UVB	T>C	-60.381	-310.457	189.695	1
TpN_UVA	T>C	TpN_NoUV	T>C	0.285714	-262.912	263.483	1
TpN_UVA	T>G	TpN_NoUV	T>C	-3.28571	-266.483	259.912	1
TpN_UVA	T>G	TpN_UVA	T>C	-3.57143	-243.837	236.694	1
TpN_UVA	T>G	TpN_UVB	T>C	-60.4286	-300.694	179.837	1
TpN_UVA	T>G	TpB_NoUV	T>G	2.38095	-247.695	252.457	1
TpN_UVA	T>G	TpB_UVA	T>G	-4.28571	-267.483	258.912	1
TpN_UVA	T>G	TpB_UVB	T>G	-28.4524	-278.528	221.624	1
TpN_UVA	T>G	TpN_NoUV	T>G	1.11429	-262.083	264.312	1
TpN_UVB	C>A	TpB_NoUV	C>A	30.9762	-219.1	281.052	1
TpN_UVB	C>G	TpB_NoUV	C>A	18.4048	-231.671	268.481	1
TpN_UVB	C>T at CpG	TpB_NoUV	C>A	32.4048	-217.671	282.481	1
TpN_UVB	T>A	TpB_NoUV	C>A	30.8333	-219.243	280.909	1
TpN_UVB	T>C	TpB_NoUV	C>A	57.9762	-192.1	308.052	1
TpN_UVB	T>G	TpB_NoUV	C>A	18.4048	-231.671	268.481	1
TpN_UVB	C>A	TpB_UVA	C>A	28.9429	-234.255	292.14	1
TpN_UVB	C>G	TpB_UVA	C>A	16.3714	-246.826	279.569	1
TpN_UVB	C>T at CpG	TpB_UVA	C>A	30.3714	-232.826	293.569	1
TpN_UVB	T>A	TpB_UVA	C>A	28.8	-234.397	291.997	1
TpN_UVB	T>C	TpB_UVA	C>A	55.9429	-207.255	319.14	1
TpN_UVB	T>G	TpB_UVA	C>A	16.3714	-246.826	279.569	1
TpN_UVB	C>A	TpB_UVB	C>A	-4.85714	-254.933	245.219	1
TpN_UVB	C>G	TpB_UVB	C>A	-17.4286	-267.505	232.648	1
TpN_UVB	C>T at CpG	TpB_UVB	C>A	-3.42857	-253.505	246.648	1
TpN_UVB	T>A	TpB_UVB	C>A	-5	-255.076	245.076	1
TpN_UVB	T>C	TpB_UVB	C>A	22.1429	-227.933	272.219	1
TpN_UVB	T>G	TpB_UVB	C>A	-17.4286	-267.505	232.648	1
TpN_UVB	C>A	TpN_NoUV	C>A	34.7429	-228.455	297.94	1
TpN_UVB	C>G	TpN_NoUV	C>A	22.1714	-241.026	285.369	1
TpN_UVB	C>T at CpG	TpN_NoUV	C>A	36.1714	-227.026	299.369	1
TpN_UVB	T>A	TpN_NoUV	C>A	34.6	-228.597	297.797	1
TpN_UVB	T>C	TpN_NoUV	C>A	61.7429	-201.455	324.94	1
TpN_UVB	T>G	TpN_NoUV	C>A	22.1714	-241.026	285.369	1
TpN_UVB	C>A	TpN_UVA	C>A	33.5714	-206.694	273.837	1
TpN_UVB	C>G	TpN_UVA	C>A	21	-219.265	261.265	1
TpN_UVB	C>T at CpG	TpN_UVA	C>A	35	-205.265	275.265	1
TpN_UVB	T>A	TpN_UVA	C>A	33.4286	-206.837	273.694	1
TpN_UVB	T>C	TpN_UVA	C>A	60.5714	-179.694	300.837	1
TpN_UVB	T>G	TpN_UVA	C>A	21	-219.265	261.265	1
TpN_UVB	C>G	TpN_UVB	C>A	-12.5714	-252.837	227.694	1
TpN_UVB	C>T at CpG	TpN_UVB	C>A	1.42857	-238.837	241.694	1
TpN_UVB	T>A	TpN_UVB	C>A	-0.142857	-240.408	240.122	1
TpN_UVB	T>C	TpN_UVB	C>A	27	-213.265	267.265	1
TpN_UVB	T>G	TpN_UVB	C>A	-12.5714	-252.837	227.694	1
TpN_UVB	C>G	TpB_NoUV	C>G	24.4048	-225.671	274.481	1
TpN_UVB	C>T at CpG	TpB_NoUV	C>G	38.4048	-211.671	288.481	1
TpN_UVB	T>A	TpB_NoUV	C>G	36.8333	-213.243	286.909	1
TpN_UVB	T>G	TpB_NoUV	C>G	24.4048	-225.671	274.481	1
TpN_UVB	C>G	TpB_UVA	C>G	21.3714	-241.826	284.569	1
TpN_UVB	C>T at CpG	TpB_UVA	C>G	35.3714	-227.826	298.569	1
TpN_UVB	T>A	TpB_UVA	C>G	33.8	-229.397	296.997	1
TpN_UVB	T>C	TpB_UVA	C>G	60.9429	-202.255	324.14	1
TpN_UVB	T>G	TpB_UVA	C>G	21.3714	-241.826	284.569	1
TpN_UVB	C>G	TpB_UVB	C>G	2.57143	-247.505	252.648	1
TpN_UVB	C>T at CpG	TpB_UVB	C>G	16.5714	-233.505	266.648	1
TpN_UVB	T>A	TpB_UVB	C>G	15	-235.076	265.076	1
TpN_UVB	T>C	TpB_UVB	C>G	42.1429	-207.933	292.219	1
TpN_UVB	T>G	TpB_UVB	C>G	2.57143	-247.505	252.648	1
TpN_UVB	C>G	TpN_NoUV	C>G	23.1714	-240.026	286.369	1
TpN_UVB	C>T at CpG	TpN_NoUV	C>G	37.1714	-226.026	300.369	1
TpN_UVB	T>A	TpN_NoUV	C>G	35.6	-227.597	298.797	1
TpN_UVB	T>C	TpN_NoUV	C>G	62.7429	-200.455	325.94	1
TpN_UVB	T>G	TpN_NoUV	C>G	23.1714	-240.026	286.369	1
TpN_UVB	C>G	TpN_UVA	C>G	22.5714	-217.694	262.837	1
TpN_UVB	C>T at CpG	TpN_UVA	C>G	36.5714	-203.694	276.837	1
TpN_UVB	T>A	TpN_UVA	C>G	35	-205.265	275.265	1
TpN_UVB	T>G	TpN_UVA	C>G	22.5714	-217.694	262.837	1
TpN_UVB	C>T at CpG	TpN_UVB	C>G	14	-226.265	254.265	1
TpN_UVB	T>A	TpN_UVB	C>G	12.4286	-227.837	252.694	1
TpN_UVB	T>C	TpN_UVB	C>G	39.5714	-200.694	279.837	1
TpN_UVB	T>G	TpN_UVB	C>G	7.10543e-15	-240.265	240.265	1
TpN_UVB	C>T at CpG	TpB_NoUV	C>T	29.2381	-220.838	279.314	1
TpN_UVB	T>A	TpB_NoUV	C>T	27.6667	-222.409	277.743	1
TpN_UVB	T>C	TpB_NoUV	C>T	54.8095	-195.267	304.886	1
TpN_UVB	T>G	TpB_NoUV	C>T	15.2381	-234.838	265.314	1
TpN_UVB	C>T at CpG	TpB_UVA	C>T	11.9714	-251.226	275.169	1
TpN_UVB	T>A	TpB_UVA	C>T	10.4	-252.797	273.597	1
TpN_UVB	T>C	TpB_UVA	C>T	37.5429	-225.655	300.74	1
TpN_UVB	T>G	TpB_UVA	C>T	-2.02857	-265.226	261.169	1
TpN_UVB	C>T at CpG	TpN_NoUV	C>T	26.7714	-236.426	289.969	1
TpN_UVB	T>A	TpN_NoUV	C>T	25.2	-237.997	288.397	1
TpN_UVB	T>C	TpN_NoUV	C>T	52.3429	-210.855	315.54	1
TpN_UVB	T>G	TpN_NoUV	C>T	12.7714	-250.426	275.969	1
TpN_UVB	C>T at CpG	TpN_UVA	C>T	19.1429	-221.122	259.408	1
TpN_UVB	T>A	TpN_UVA	C>T	17.5714	-222.694	257.837	1
TpN_UVB	T>C	TpN_UVA	C>T	44.7143	-195.551	284.98	1
TpN_UVB	T>G	TpN_UVA	C>T	5.14286	-235.122	245.408	1
TpN_UVB	C>T other	TpN_UVB	C>T	-39.5714	-279.837	200.694	1
TpN_UVB	C>T at CpG	TpB_NoUV	C>T at CpG	35.7381	-214.338	285.814	1
TpN_UVB	T>A	TpB_NoUV	C>T at CpG	34.1667	-215.909	284.243	1
TpN_UVB	T>C	TpB_NoUV	C>T at CpG	61.3095	-188.767	311.386	1
TpN_UVB	T>G	TpB_NoUV	C>T at CpG	21.7381	-228.338	271.814	1
TpN_UVB	C>T at CpG	TpB_UVA	C>T at CpG	31.9714	-231.226	295.169	1
TpN_UVB	T>A	TpB_UVA	C>T at CpG	30.4	-232.797	293.597	1
TpN_UVB	T>C	TpB_UVA	C>T at CpG	57.5429	-205.655	320.74	1
TpN_UVB	T>G	TpB_UVA	C>T at CpG	17.9714	-245.226	281.169	1
TpN_UVB	C>T at CpG	TpB_UVB	C>T at CpG	-50.2619	-300.338	199.814	1
TpN_UVB	T>A	TpB_UVB	C>T at CpG	-51.8333	-301.909	198.243	1
TpN_UVB	T>C	TpB_UVB	C>T at CpG	-24.6905	-274.767	225.386	1
TpN_UVB	C>T at CpG	TpN_NoUV	C>T at CpG	35.7714	-227.426	298.969	1
TpN_UVB	T>A	TpN_NoUV	C>T at CpG	34.2	-228.997	297.397	1
TpN_UVB	T>C	TpN_NoUV	C>T at CpG	61.3429	-201.855	324.54	1
TpN_UVB	T>G	TpN_NoUV	C>T at CpG	21.7714	-241.426	284.969	1
TpN_UVB	C>T at CpG	TpN_UVA	C>T at CpG	33.7143	-206.551	273.98	1
TpN_UVB	T>A	TpN_UVA	C>T at CpG	32.1429	-208.122	272.408	1
TpN_UVB	T>C	TpN_UVA	C>T at CpG	59.2857	-180.98	299.551	1
TpN_UVB	T>G	TpN_UVA	C>T at CpG	19.7143	-220.551	259.98	1
TpN_UVB	T>A	TpN_UVB	C>T at CpG	-1.57143	-241.837	238.694	1
TpN_UVB	T>C	TpN_UVB	C>T at CpG	25.5714	-214.694	265.837	1
TpN_UVB	T>G	TpN_UVB	C>T at CpG	-14	-254.265	226.265	1
TpN_UVB	T>A	TpB_NoUV	C>T other	31.5	-218.576	281.576	1
TpN_UVB	T>C	TpB_NoUV	C>T other	58.6429	-191.433	308.719	1
TpN_UVB	T>G	TpB_NoUV	C>T other	19.0714	-231.005	269.148	1
TpN_UVB	T>A	TpB_UVA	C>T other	18	-245.197	281.197	1
TpN_UVB	T>C	TpB_UVA	C>T other	45.1429	-218.055	308.34	1
TpN_UVB	T>G	TpB_UVA	C>T other	5.57143	-257.626	268.769	1
TpN_UVB	T>A	TpN_NoUV	C>T other	29	-234.197	292.197	1
TpN_UVB	T>C	TpN_NoUV	C>T other	56.1429	-207.055	319.34	1
TpN_UVB	T>G	TpN_NoUV	C>T other	16.5714	-246.626	279.769	1
TpN_UVB	T>A	TpN_UVA	C>T other	23.4286	-216.837	263.694	1
TpN_UVB	T>C	TpN_UVA	C>T other	50.5714	-189.694	290.837	1
TpN_UVB	T>G	TpN_UVA	C>T other	11	-229.265	251.265	1
TpN_UVB	T>A	TpB_NoUV	T>A	35.1667	-214.909	285.243	1
TpN_UVB	T>C	TpB_NoUV	T>A	62.3095	-187.767	312.386	1
TpN_UVB	T>G	TpB_NoUV	T>A	22.7381	-227.338	272.814	1
TpN_UVB	T>A	TpB_UVA	T>A	31.8	-231.397	294.997	1
TpN_UVB	T>C	TpB_UVA	T>A	58.9429	-204.255	322.14	1
TpN_UVB	T>G	TpB_UVA	T>A	19.3714	-243.826	282.569	1
TpN_UVB	T>A	TpB_UVB	T>A	-35.1667	-285.243	214.909	1
TpN_UVB	T>C	TpB_UVB	T>A	-8.02381	-258.1	242.052	1
TpN_UVB	T>G	TpB_UVB	T>A	-47.5952	-297.671	202.481	1
TpN_UVB	T>A	TpN_NoUV	T>A	36	-227.197	299.197	1
TpN_UVB	T>C	TpN_NoUV	T>A	63.1429	-200.055	326.34	1
TpN_UVB	T>G	TpN_NoUV	T>A	23.5714	-239.626	286.769	1
TpN_UVB	T>A	TpN_UVA	T>A	33.4286	-206.837	273.694	1
TpN_UVB	T>C	TpN_UVA	T>A	60.5714	-179.694	300.837	1
TpN_UVB	T>G	TpN_UVA	T>A	21	-219.265	261.265	1
TpN_UVB	T>C	TpN_UVB	T>A	27.1429	-213.122	267.408	1
TpN_UVB	T>G	TpN_UVB	T>A	-12.4286	-252.694	227.837	1
TpN_UVB	T>C	TpB_NoUV	T>C	57.3095	-192.767	307.386	1
TpN_UVB	T>G	TpB_NoUV	T>C	17.7381	-232.338	267.814	1
TpN_UVB	T>C	TpB_UVA	T>C	51.1429	-212.055	314.34	1
TpN_UVB	T>G	TpB_UVA	T>C	11.5714	-251.626	274.769	1
TpN_UVB	T>C	TpB_UVB	T>C	-3.52381	-253.6	246.552	1
TpN_UVB	T>G	TpB_UVB	T>C	-43.0952	-293.171	206.981	1
TpN_UVB	T>C	TpN_NoUV	T>C	57.1429	-206.055	320.34	1
TpN_UVB	T>G	TpN_NoUV	T>C	17.5714	-245.626	280.769	1
TpN_UVB	T>C	TpN_UVA	T>C	56.8571	-183.408	297.122	1
TpN_UVB	T>G	TpN_UVA	T>C	17.2857	-222.98	257.551	1
TpN_UVB	T>G	TpN_UVB	T>C	-39.5714	-279.837	200.694	1
TpN_UVB	T>G	TpB_NoUV	T>G	23.2381	-226.838	273.314	1
TpN_UVB	T>G	TpB_UVA	T>G	16.5714	-246.626	279.769	1
TpN_UVB	T>G	TpB_UVB	T>G	-7.59524	-257.671	242.481	1
TpN_UVB	T>G	TpN_NoUV	T>G	21.9714	-241.226	285.169	1
TpN_UVB	T>G	TpN_UVA	T>G	20.8571	-219.408	261.122	1
TpB_NoUV	C>G	TpB_NoUV	C>A	-6	-265.516	253.516	1
TpB_NoUV	C>T	TpB_NoUV	C>A	3.16667	-256.35	262.683	1
TpB_NoUV	C>T at CpG	TpB_NoUV	C>A	-3.33333	-262.85	256.183	1
TpB_NoUV	C>T other	TpB_NoUV	C>A	-0.666667	-260.183	258.85	1
TpB_NoUV	T>A	TpB_NoUV	C>A	-4.33333	-263.85	255.183	1
TpB_NoUV	T>C	TpB_NoUV	C>A	0.666667	-258.85	260.183	1
TpB_NoUV	T>G	TpB_NoUV	C>A	-4.83333	-264.35	254.683	1
TpB_NoUV	C>G	TpB_UVA	C>A	-8.03333	-280.216	264.15	1
TpB_NoUV	C>T	TpB_UVA	C>A	1.13333	-271.05	273.316	1
TpB_NoUV	C>T at CpG	TpB_UVA	C>A	-5.36667	-277.55	266.816	1
TpB_NoUV	C>T other	TpB_UVA	C>A	-2.7	-274.883	269.483	1
TpB_NoUV	T>A	TpB_UVA	C>A	-6.36667	-278.55	265.816	1
TpB_NoUV	T>C	TpB_UVA	C>A	-1.36667	-273.55	270.816	1
TpB_NoUV	T>G	TpB_UVA	C>A	-6.86667	-279.05	265.316	1
TpB_NoUV	C>G	TpB_UVB	C>A	-41.8333	-301.35	217.683	1
TpB_NoUV	C>T	TpB_UVB	C>A	-32.6667	-292.183	226.85	1
TpB_NoUV	C>T at CpG	TpB_UVB	C>A	-39.1667	-298.683	220.35	1
TpB_NoUV	C>T other	TpB_UVB	C>A	-36.5	-296.016	223.016	1
TpB_NoUV	T>A	TpB_UVB	C>A	-40.1667	-299.683	219.35	1
TpB_NoUV	T>C	TpB_UVB	C>A	-35.1667	-294.683	224.35	1
TpB_NoUV	T>G	TpB_UVB	C>A	-40.6667	-300.183	218.85	1
TpB_NoUV	C>G	TpN_NoUV	C>A	-2.23333	-274.416	269.95	1
TpB_NoUV	C>T	TpN_NoUV	C>A	6.93333	-265.25	279.116	1
TpB_NoUV	C>T at CpG	TpN_NoUV	C>A	0.433333	-271.75	272.616	1
TpB_NoUV	C>T other	TpN_NoUV	C>A	3.1	-269.083	275.283	1
TpB_NoUV	T>A	TpN_NoUV	C>A	-0.566667	-272.75	271.616	1
TpB_NoUV	T>C	TpN_NoUV	C>A	4.43333	-267.75	276.616	1
TpB_NoUV	T>G	TpN_NoUV	C>A	-1.06667	-273.25	271.116	1
TpB_NoUV	C>G	TpN_UVA	C>A	-3.40476	-253.481	246.671	1
TpB_NoUV	C>T	TpN_UVA	C>A	5.7619	-244.314	255.838	1
TpB_NoUV	C>T at CpG	TpN_UVA	C>A	-0.738095	-250.814	249.338	1
TpB_NoUV	C>T other	TpN_UVA	C>A	1.92857	-248.148	252.005	1
TpB_NoUV	T>A	TpN_UVA	C>A	-1.7381	-251.814	248.338	1
TpB_NoUV	T>C	TpN_UVA	C>A	3.2619	-246.814	253.338	1
TpB_NoUV	T>G	TpN_UVA	C>A	-2.2381	-252.314	247.838	1
TpB_NoUV	C>G	TpN_UVB	C>A	-36.9762	-287.052	213.1	1
TpB_NoUV	C>T	TpN_UVB	C>A	-27.8095	-277.886	222.267	1
TpB_NoUV	C>T at CpG	TpN_UVB	C>A	-34.3095	-284.386	215.767	1
TpB_NoUV	C>T other	TpN_UVB	C>A	-31.6429	-281.719	218.433	1
TpB_NoUV	T>A	TpN_UVB	C>A	-35.3095	-285.386	214.767	1
TpB_NoUV	T>C	TpN_UVB	C>A	-30.3095	-280.386	219.767	1
TpB_NoUV	T>G	TpN_UVB	C>A	-35.8095	-285.886	214.267	1
TpB_NoUV	C>T	TpB_NoUV	C>G	9.16667	-250.35	268.683	1
TpB_NoUV	C>T at CpG	TpB_NoUV	C>G	2.66667	-256.85	262.183	1
TpB_NoUV	C>T other	TpB_NoUV	C>G	5.33333	-254.183	264.85	1
TpB_NoUV	T>A	TpB_NoUV	C>G	1.66667	-257.85	261.183	1
TpB_NoUV	T>C	TpB_NoUV	C>G	6.66667	-252.85	266.183	1
TpB_NoUV	T>G	TpB_NoUV	C>G	1.16667	-258.35	260.683	1
TpB_NoUV	C>T	TpB_UVA	C>G	6.13333	-266.05	278.316	1
TpB_NoUV	C>T at CpG	TpB_UVA	C>G	-0.366667	-272.55	271.816	1
TpB_NoUV	C>T other	TpB_UVA	C>G	2.3	-269.883	274.483	1
TpB_NoUV	T>A	TpB_UVA	C>G	-1.36667	-273.55	270.816	1
TpB_NoUV	T>C	TpB_UVA	C>G	3.63333	-268.55	275.816	1
TpB_NoUV	T>G	TpB_UVA	C>G	-1.86667	-274.05	270.316	1
TpB_NoUV	C>T	TpB_UVB	C>G	-12.6667	-272.183	246.85	1
TpB_NoUV	C>T at CpG	TpB_UVB	C>G	-19.1667	-278.683	240.35	1
TpB_NoUV	C>T other	TpB_UVB	C>G	-16.5	-276.016	243.016	1
TpB_NoUV	T>A	TpB_UVB	C>G	-20.1667	-279.683	239.35	1
TpB_NoUV	T>C	TpB_UVB	C>G	-15.1667	-274.683	244.35	1
TpB_NoUV	T>G	TpB_UVB	C>G	-20.6667	-280.183	238.85	1
TpB_NoUV	C>T	TpN_NoUV	C>G	7.93333	-264.25	280.116	1
TpB_NoUV	C>T at CpG	TpN_NoUV	C>G	1.43333	-270.75	273.616	1
TpB_NoUV	C>T other	TpN_NoUV	C>G	4.1	-268.083	276.283	1
TpB_NoUV	T>A	TpN_NoUV	C>G	0.433333	-271.75	272.616	1
TpB_NoUV	T>C	TpN_NoUV	C>G	5.43333	-266.75	277.616	1
TpB_NoUV	T>G	TpN_NoUV	C>G	-0.0666667	-272.25	272.116	1
TpB_NoUV	C>T	TpN_UVA	C>G	7.33333	-242.743	257.409	1
TpB_NoUV	C>T at CpG	TpN_UVA	C>G	0.833333	-249.243	250.909	1
TpB_NoUV	C>T other	TpN_UVA	C>G	3.5	-246.576	253.576	1
TpB_NoUV	T>A	TpN_UVA	C>G	-0.166667	-250.243	249.909	1
TpB_NoUV	T>C	TpN_UVA	C>G	4.83333	-245.243	254.909	1
TpB_NoUV	T>G	TpN_UVA	C>G	-0.666667	-250.743	249.409	1
TpB_NoUV	C>T	TpN_UVB	C>G	-15.2381	-265.314	234.838	1
TpB_NoUV	C>T at CpG	TpN_UVB	C>G	-21.7381	-271.814	228.338	1
TpB_NoUV	C>T other	TpN_UVB	C>G	-19.0714	-269.148	231.005	1
TpB_NoUV	T>A	TpN_UVB	C>G	-22.7381	-272.814	227.338	1
TpB_NoUV	T>C	TpN_UVB	C>G	-17.7381	-267.814	232.338	1
TpB_NoUV	T>G	TpN_UVB	C>G	-23.2381	-273.314	226.838	1
TpB_NoUV	C>T at CpG	TpB_NoUV	C>T	-6.5	-266.016	253.016	1
TpB_NoUV	C>T other	TpB_NoUV	C>T	-3.83333	-263.35	255.683	1
TpB_NoUV	T>A	TpB_NoUV	C>T	-7.5	-267.016	252.016	1
TpB_NoUV	T>C	TpB_NoUV	C>T	-2.5	-262.016	257.016	1
TpB_NoUV	T>G	TpB_NoUV	C>T	-8	-267.516	251.516	1
TpB_NoUV	C>T at CpG	TpB_UVA	C>T	-23.7667	-295.95	248.416	1
TpB_NoUV	C>T other	TpB_UVA	C>T	-21.1	-293.283	251.083	1
TpB_NoUV	T>A	TpB_UVA	C>T	-24.7667	-296.95	247.416	1
TpB_NoUV	T>C	TpB_UVA	C>T	-19.7667	-291.95	252.416	1
TpB_NoUV	T>G	TpB_UVA	C>T	-25.2667	-297.45	246.916	1
TpB_NoUV	C>T at CpG	TpN_NoUV	C>T	-8.96667	-281.15	263.216	1
TpB_NoUV	C>T other	TpN_NoUV	C>T	-6.3	-278.483	265.883	1
TpB_NoUV	T>A	TpN_NoUV	C>T	-9.96667	-282.15	262.216	1
TpB_NoUV	T>C	TpN_NoUV	C>T	-4.96667	-277.15	267.216	1
TpB_NoUV	T>G	TpN_NoUV	C>T	-10.4667	-282.65	261.716	1
TpB_NoUV	C>T at CpG	TpN_UVA	C>T	-16.5952	-266.671	233.481	1
TpB_NoUV	C>T other	TpN_UVA	C>T	-13.9286	-264.005	236.148	1
TpB_NoUV	T>A	TpN_UVA	C>T	-17.5952	-267.671	232.481	1
TpB_NoUV	T>C	TpN_UVA	C>T	-12.5952	-262.671	237.481	1
TpB_NoUV	T>G	TpN_UVA	C>T	-18.0952	-268.171	231.981	1
TpB_NoUV	C>T other	TpB_NoUV	C>T at CpG	2.66667	-256.85	262.183	1
TpB_NoUV	T>A	TpB_NoUV	C>T at CpG	-1	-260.516	258.516	1
TpB_NoUV	T>C	TpB_NoUV	C>T at CpG	4	-255.516	263.516	1
TpB_NoUV	T>G	TpB_NoUV	C>T at CpG	-1.5	-261.016	258.016	1
TpB_NoUV	C>T other	TpB_UVA	C>T at CpG	-1.1	-273.283	271.083	1
TpB_NoUV	T>A	TpB_UVA	C>T at CpG	-4.76667	-276.95	267.416	1
TpB_NoUV	T>C	TpB_UVA	C>T at CpG	0.233333	-271.95	272.416	1
TpB_NoUV	T>G	TpB_UVA	C>T at CpG	-5.26667	-277.45	266.916	1
TpB_NoUV	C>T other	TpN_NoUV	C>T at CpG	2.7	-269.483	274.883	1
TpB_NoUV	T>A	TpN_NoUV	C>T at CpG	-0.966667	-273.15	271.216	1
TpB_NoUV	T>C	TpN_NoUV	C>T at CpG	4.03333	-268.15	276.216	1
TpB_NoUV	T>G	TpN_NoUV	C>T at CpG	-1.46667	-273.65	270.716	1
TpB_NoUV	C>T other	TpN_UVA	C>T at CpG	0.642857	-249.433	250.719	1
TpB_NoUV	T>A	TpN_UVA	C>T at CpG	-3.02381	-253.1	247.052	1
TpB_NoUV	T>C	TpN_UVA	C>T at CpG	1.97619	-248.1	252.052	1
TpB_NoUV	T>G	TpN_UVA	C>T at CpG	-3.52381	-253.6	246.552	1
TpB_NoUV	C>T other	TpN_UVB	C>T at CpG	-33.0714	-283.148	217.005	1
TpB_NoUV	T>A	TpN_UVB	C>T at CpG	-36.7381	-286.814	213.338	1
TpB_NoUV	T>C	TpN_UVB	C>T at CpG	-31.7381	-281.814	218.338	1
TpB_NoUV	T>G	TpN_UVB	C>T at CpG	-37.2381	-287.314	212.838	1
TpB_NoUV	T>A	TpB_NoUV	C>T other	-3.66667	-263.183	255.85	1
TpB_NoUV	T>C	TpB_NoUV	C>T other	1.33333	-258.183	260.85	1
TpB_NoUV	T>G	TpB_NoUV	C>T other	-4.16667	-263.683	255.35	1
TpB_NoUV	T>A	TpB_UVA	C>T other	-17.1667	-289.35	255.016	1
TpB_NoUV	T>C	TpB_UVA	C>T other	-12.1667	-284.35	260.016	1
TpB_NoUV	T>G	TpB_UVA	C>T other	-17.6667	-289.85	254.516	1
TpB_NoUV	T>A	TpN_NoUV	C>T other	-6.16667	-278.35	266.016	1
TpB_NoUV	T>C	TpN_NoUV	C>T other	-1.16667	-273.35	271.016	1
TpB_NoUV	T>G	TpN_NoUV	C>T other	-6.66667	-278.85	265.516	1
TpB_NoUV	T>A	TpN_UVA	C>T other	-11.7381	-261.814	238.338	1
TpB_NoUV	T>C	TpN_UVA	C>T other	-6.7381	-256.814	243.338	1
TpB_NoUV	T>G	TpN_UVA	C>T other	-12.2381	-262.314	237.838	1
TpB_NoUV	T>C	TpB_NoUV	T>A	5	-254.516	264.516	1
TpB_NoUV	T>G	TpB_NoUV	T>A	-0.5	-260.016	259.016	1
TpB_NoUV	T>C	TpB_UVA	T>A	1.63333	-270.55	273.816	1
TpB_NoUV	T>G	TpB_UVA	T>A	-3.86667	-276.05	268.316	1
TpB_NoUV	T>C	TpB_UVB	T>A	-65.3333	-324.85	194.183	1
TpB_NoUV	T>C	TpN_NoUV	T>A	5.83333	-266.35	278.016	1
TpB_NoUV	T>G	TpN_NoUV	T>A	0.333333	-271.85	272.516	1
TpB_NoUV	T>C	TpN_UVA	T>A	3.2619	-246.814	253.338	1
TpB_NoUV	T>G	TpN_UVA	T>A	-2.2381	-252.314	247.838	1
TpB_NoUV	T>C	TpN_UVB	T>A	-30.1667	-280.243	219.909	1
TpB_NoUV	T>G	TpN_UVB	T>A	-35.6667	-285.743	214.409	1
TpB_NoUV	T>G	TpB_NoUV	T>C	-5.5	-265.016	254.016	1
TpB_NoUV	T>G	TpB_UVA	T>C	-11.6667	-283.85	260.516	1
TpB_NoUV	T>G	TpN_NoUV	T>C	-5.66667	-277.85	266.516	1
TpB_NoUV	T>G	TpN_UVA	T>C	-5.95238	-256.028	244.124	1
TpB_NoUV	T>G	TpN_UVB	T>C	-62.8095	-312.886	187.267	1
TpB_UVA	C>A	TpB_NoUV	C>A	2.03333	-270.15	274.216	1
TpB_UVA	C>G	TpB_NoUV	C>A	-2.96667	-275.15	269.216	1
TpB_UVA	C>T	TpB_NoUV	C>A	20.4333	-251.75	292.616	1
TpB_UVA	C>T at CpG	TpB_NoUV	C>A	0.433333	-271.75	272.616	1
TpB_UVA	C>T other	TpB_NoUV	C>A	12.8333	-259.35	285.016	1
TpB_UVA	T>A	TpB_NoUV	C>A	-0.966667	-273.15	271.216	1
TpB_UVA	T>C	TpB_NoUV	C>A	6.83333	-265.35	279.016	1
TpB_UVA	T>G	TpB_NoUV	C>A	1.83333	-270.35	274.016	1
TpB_UVA	C>G	TpB_UVA	C>A	-5	-289.286	279.286	1
TpB_UVA	C>T	TpB_UVA	C>A	18.4	-265.886	302.686	1
TpB_UVA	C>T at CpG	TpB_UVA	C>A	-1.6	-285.886	282.686	1
TpB_UVA	C>T other	TpB_UVA	C>A	10.8	-273.486	295.086	1
TpB_UVA	T>A	TpB_UVA	C>A	-3	-287.286	281.286	1
TpB_UVA	T>C	TpB_UVA	C>A	4.8	-279.486	289.086	1
TpB_UVA	T>G	TpB_UVA	C>A	-0.2	-284.486	284.086	1
TpB_UVA	C>G	TpB_UVB	C>A	-38.8	-310.983	233.383	1
TpB_UVA	C>T	TpB_UVB	C>A	-15.4	-287.583	256.783	1
TpB_UVA	C>T at CpG	TpB_UVB	C>A	-35.4	-307.583	236.783	1
TpB_UVA	C>T other	TpB_UVB	C>A	-23	-295.183	249.183	1
TpB_UVA	T>A	TpB_UVB	C>A	-36.8	-308.983	235.383	1
TpB_UVA	T>C	TpB_UVB	C>A	-29	-301.183	243.183	1
TpB_UVA	T>G	TpB_UVB	C>A	-34	-306.183	238.183	1
TpB_UVA	C>G	TpN_NoUV	C>A	0.8	-283.486	285.086	1
TpB_UVA	C>T	TpN_NoUV	C>A	24.2	-260.086	308.486	1
TpB_UVA	C>T at CpG	TpN_NoUV	C>A	4.2	-280.086	288.486	1
TpB_UVA	C>T other	TpN_NoUV	C>A	16.6	-267.686	300.886	1
TpB_UVA	T>A	TpN_NoUV	C>A	2.8	-281.486	287.086	1
TpB_UVA	T>C	TpN_NoUV	C>A	10.6	-273.686	294.886	1
TpB_UVA	T>G	TpN_NoUV	C>A	5.6	-278.686	289.886	1
TpB_UVA	C>G	TpN_UVA	C>A	-0.371429	-263.569	262.826	1
TpB_UVA	C>T	TpN_UVA	C>A	23.0286	-240.169	286.226	1
TpB_UVA	C>T at CpG	TpN_UVA	C>A	3.02857	-260.169	266.226	1
TpB_UVA	C>T other	TpN_UVA	C>A	15.4286	-247.769	278.626	1
TpB_UVA	T>A	TpN_UVA	C>A	1.62857	-261.569	264.826	1
TpB_UVA	T>C	TpN_UVA	C>A	9.42857	-253.769	272.626	1
TpB_UVA	T>G	TpN_UVA	C>A	4.42857	-258.769	267.626	1
TpB_UVA	C>G	TpN_UVB	C>A	-33.9429	-297.14	229.255	1
TpB_UVA	C>T	TpN_UVB	C>A	-10.5429	-273.74	252.655	1
TpB_UVA	C>T at CpG	TpN_UVB	C>A	-30.5429	-293.74	232.655	1
TpB_UVA	C>T other	TpN_UVB	C>A	-18.1429	-281.34	245.055	1
TpB_UVA	T>A	TpN_UVB	C>A	-31.9429	-295.14	231.255	1
TpB_UVA	T>C	TpN_UVB	C>A	-24.1429	-287.34	239.055	1
TpB_UVA	T>G	TpN_UVB	C>A	-29.1429	-292.34	234.055	1
TpB_UVA	C>G	TpB_NoUV	C>G	3.03333	-269.15	275.216	1
TpB_UVA	C>T	TpB_NoUV	C>G	26.4333	-245.75	298.616	1
TpB_UVA	C>T at CpG	TpB_NoUV	C>G	6.43333	-265.75	278.616	1
TpB_UVA	C>T other	TpB_NoUV	C>G	18.8333	-253.35	291.016	1
TpB_UVA	T>A	TpB_NoUV	C>G	5.03333	-267.15	277.216	1
TpB_UVA	T>C	TpB_NoUV	C>G	12.8333	-259.35	285.016	1
TpB_UVA	T>G	TpB_NoUV	C>G	7.83333	-264.35	280.016	1
TpB_UVA	C>T	TpB_UVA	C>G	23.4	-260.886	307.686	1
TpB_UVA	C>T at CpG	TpB_UVA	C>G	3.4	-280.886	287.686	1
TpB_UVA	C>T other	TpB_UVA	C>G	15.8	-268.486	300.086	1
TpB_UVA	T>A	TpB_UVA	C>G	2	-282.286	286.286	1
TpB_UVA	T>C	TpB_UVA	C>G	9.8	-274.486	294.086	1
TpB_UVA	T>G	TpB_UVA	C>G	4.8	-279.486	289.086	1
TpB_UVA	C>T	TpB_UVB	C>G	4.6	-267.583	276.783	1
TpB_UVA	C>T at CpG	TpB_UVB	C>G	-15.4	-287.583	256.783	1
TpB_UVA	C>T other	TpB_UVB	C>G	-3	-275.183	269.183	1
TpB_UVA	T>A	TpB_UVB	C>G	-16.8	-288.983	255.383	1
TpB_UVA	T>C	TpB_UVB	C>G	-9	-281.183	263.183	1
TpB_UVA	T>G	TpB_UVB	C>G	-14	-286.183	258.183	1
TpB_UVA	C>T	TpN_NoUV	C>G	25.2	-259.086	309.486	1
TpB_UVA	C>T at CpG	TpN_NoUV	C>G	5.2	-279.086	289.486	1
TpB_UVA	C>T other	TpN_NoUV	C>G	17.6	-266.686	301.886	1
TpB_UVA	T>A	TpN_NoUV	C>G	3.8	-280.486	288.086	1
TpB_UVA	T>C	TpN_NoUV	C>G	11.6	-272.686	295.886	1
TpB_UVA	T>G	TpN_NoUV	C>G	6.6	-277.686	290.886	1
TpB_UVA	C>T	TpN_UVA	C>G	24.6	-238.597	287.797	1
TpB_UVA	C>T at CpG	TpN_UVA	C>G	4.6	-258.597	267.797	1
TpB_UVA	C>T other	TpN_UVA	C>G	17	-246.197	280.197	1
TpB_UVA	T>A	TpN_UVA	C>G	3.2	-259.997	266.397	1
TpB_UVA	T>C	TpN_UVA	C>G	11	-252.197	274.197	1
TpB_UVA	T>G	TpN_UVA	C>G	6	-257.197	269.197	1
TpB_UVA	C>T	TpN_UVB	C>G	2.02857	-261.169	265.226	1
TpB_UVA	C>T at CpG	TpN_UVB	C>G	-17.9714	-281.169	245.226	1
TpB_UVA	C>T other	TpN_UVB	C>G	-5.57143	-268.769	257.626	1
TpB_UVA	T>A	TpN_UVB	C>G	-19.3714	-282.569	243.826	1
TpB_UVA	T>C	TpN_UVB	C>G	-11.5714	-274.769	251.626	1
TpB_UVA	T>G	TpN_UVB	C>G	-16.5714	-279.769	246.626	1
TpB_UVA	C>T	TpB_NoUV	C>T	17.2667	-254.916	289.45	1
TpB_UVA	C>T at CpG	TpB_NoUV	C>T	-2.73333	-274.916	269.45	1
TpB_UVA	C>T other	TpB_NoUV	C>T	9.66667	-262.516	281.85	1
TpB_UVA	T>A	TpB_NoUV	C>T	-4.13333	-276.316	268.05	1
TpB_UVA	T>C	TpB_NoUV	C>T	3.66667	-268.516	275.85	1
TpB_UVA	T>G	TpB_NoUV	C>T	-1.33333	-273.516	270.85	1
TpB_UVA	C>T at CpG	TpB_UVA	C>T	-20	-304.286	264.286	1
TpB_UVA	C>T other	TpB_UVA	C>T	-7.6	-291.886	276.686	1
TpB_UVA	T>A	TpB_UVA	C>T	-21.4	-305.686	262.886	1
TpB_UVA	T>C	TpB_UVA	C>T	-13.6	-297.886	270.686	1
TpB_UVA	T>G	TpB_UVA	C>T	-18.6	-302.886	265.686	1
TpB_UVA	C>T at CpG	TpN_NoUV	C>T	-5.2	-289.486	279.086	1
TpB_UVA	C>T other	TpN_NoUV	C>T	7.2	-277.086	291.486	1
TpB_UVA	T>A	TpN_NoUV	C>T	-6.6	-290.886	277.686	1
TpB_UVA	T>C	TpN_NoUV	C>T	1.2	-283.086	285.486	1
TpB_UVA	T>G	TpN_NoUV	C>T	-3.8	-288.086	280.486	1
TpB_UVA	C>T at CpG	TpN_UVA	C>T	-12.8286	-276.026	250.369	1
TpB_UVA	C>T other	TpN_UVA	C>T	-0.428571	-263.626	262.769	1
TpB_UVA	T>A	TpN_UVA	C>T	-14.2286	-277.426	248.969	1
TpB_UVA	T>C	TpN_UVA	C>T	-6.42857	-269.626	256.769	1
TpB_UVA	T>G	TpN_UVA	C>T	-11.4286	-274.626	251.769	1
TpB_UVA	C>T at CpG	TpB_NoUV	C>T at CpG	3.76667	-268.416	275.95	1
TpB_UVA	C>T other	TpB_NoUV	C>T at CpG	16.1667	-256.016	288.35	1
TpB_UVA	T>A	TpB_NoUV	C>T at CpG	2.36667	-269.816	274.55	1
TpB_UVA	T>C	TpB_NoUV	C>T at CpG	10.1667	-262.016	282.35	1
TpB_UVA	T>G	TpB_NoUV	C>T at CpG	5.16667	-267.016	277.35	1
TpB_UVA	C>T other	TpB_UVA	C>T at CpG	12.4	-271.886	296.686	1
TpB_UVA	T>A	TpB_UVA	C>T at CpG	-1.4	-285.686	282.886	1
TpB_UVA	T>C	TpB_UVA	C>T at CpG	6.4	-277.886	290.686	1
TpB_UVA	T>G	TpB_UVA	C>T at CpG	1.4	-282.886	285.686	1
TpB_UVA	C>T other	TpN_NoUV	C>T at CpG	16.2	-268.086	300.486	1
TpB_UVA	T>A	TpN_NoUV	C>T at CpG	2.4	-281.886	286.686	1
TpB_UVA	T>C	TpN_NoUV	C>T at CpG	10.2	-274.086	294.486	1
TpB_UVA	T>G	TpN_NoUV	C>T at CpG	5.2	-279.086	289.486	1
TpB_UVA	C>T other	TpN_UVA	C>T at CpG	14.1429	-249.055	277.34	1
TpB_UVA	T>A	TpN_UVA	C>T at CpG	0.342857	-262.855	263.54	1
TpB_UVA	T>C	TpN_UVA	C>T at CpG	8.14286	-255.055	271.34	1
TpB_UVA	T>G	TpN_UVA	C>T at CpG	3.14286	-260.055	266.34	1
TpB_UVA	C>T other	TpN_UVB	C>T at CpG	-19.5714	-282.769	243.626	1
TpB_UVA	T>A	TpN_UVB	C>T at CpG	-33.3714	-296.569	229.826	1
TpB_UVA	T>C	TpN_UVB	C>T at CpG	-25.5714	-288.769	237.626	1
TpB_UVA	T>G	TpN_UVB	C>T at CpG	-30.5714	-293.769	232.626	1
TpB_UVA	C>T other	TpB_NoUV	C>T other	13.5	-258.683	285.683	1
TpB_UVA	T>A	TpB_NoUV	C>T other	-0.3	-272.483	271.883	1
TpB_UVA	T>C	TpB_NoUV	C>T other	7.5	-264.683	279.683	1
TpB_UVA	T>G	TpB_NoUV	C>T other	2.5	-269.683	274.683	1
TpB_UVA	T>A	TpB_UVA	C>T other	-13.8	-298.086	270.486	1
TpB_UVA	T>C	TpB_UVA	C>T other	-6	-290.286	278.286	1
TpB_UVA	T>G	TpB_UVA	C>T other	-11	-295.286	273.286	1
TpB_UVA	T>A	TpN_NoUV	C>T other	-2.8	-287.086	281.486	1
TpB_UVA	T>C	TpN_NoUV	C>T other	5	-279.286	289.286	1
TpB_UVA	T>G	TpN_NoUV	C>T other	1.42109e-14	-284.286	284.286	1
TpB_UVA	T>A	TpN_UVA	C>T other	-8.37143	-271.569	254.826	1
TpB_UVA	T>C	TpN_UVA	C>T other	-0.571429	-263.769	262.626	1
TpB_UVA	T>G	TpN_UVA	C>T other	-5.57143	-268.769	257.626	1
TpB_UVA	T>A	TpB_NoUV	T>A	3.36667	-268.816	275.55	1
TpB_UVA	T>C	TpB_NoUV	T>A	11.1667	-261.016	283.35	1
TpB_UVA	T>G	TpB_NoUV	T>A	6.16667	-266.016	278.35	1
TpB_UVA	T>C	TpB_UVA	T>A	7.8	-276.486	292.086	1
TpB_UVA	T>G	TpB_UVA	T>A	2.8	-281.486	287.086	1
TpB_UVA	T>C	TpB_UVB	T>A	-59.1667	-331.35	213.016	1
TpB_UVA	T>G	TpB_UVB	T>A	-64.1667	-336.35	208.016	1
TpB_UVA	T>C	TpN_NoUV	T>A	12	-272.286	296.286	1
TpB_UVA	T>G	TpN_NoUV	T>A	7	-277.286	291.286	1
TpB_UVA	T>C	TpN_UVA	T>A	9.42857	-253.769	272.626	1
TpB_UVA	T>G	TpN_UVA	T>A	4.42857	-258.769	267.626	1
TpB_UVA	T>C	TpN_UVB	T>A	-24	-287.197	239.197	1
TpB_UVA	T>G	TpN_UVB	T>A	-29	-292.197	234.197	1
TpB_UVA	T>C	TpB_NoUV	T>C	6.16667	-266.016	278.35	1
TpB_UVA	T>G	TpB_NoUV	T>C	1.16667	-271.016	273.35	1
TpB_UVA	T>G	TpB_UVA	T>C	-5	-289.286	279.286	1
TpB_UVA	T>G	TpB_UVB	T>C	-59.6667	-331.85	212.516	1
TpB_UVA	T>G	TpN_NoUV	T>C	1	-283.286	285.286	1
TpB_UVA	T>G	TpN_UVA	T>C	0.714286	-262.483	263.912	1
TpB_UVA	T>G	TpN_UVB	T>C	-56.1429	-319.34	207.055	1
TpB_UVA	T>G	TpB_NoUV	T>G	6.66667	-265.516	278.85	1
TpB_UVB	C>A	TpB_NoUV	C>A	35.8333	-223.683	295.35	1
TpB_UVB	C>G	TpB_NoUV	C>A	15.8333	-243.683	275.35	1
TpB_UVB	T>A	TpB_NoUV	C>A	66	-193.516	325.516	1
TpB_UVB	T>C	TpB_NoUV	C>A	61.5	-198.016	321.016	1
TpB_UVB	T>G	TpB_NoUV	C>A	26	-233.516	285.516	1
TpB_UVB	C>A	TpB_UVA	C>A	33.8	-238.383	305.983	1
TpB_UVB	C>G	TpB_UVA	C>A	13.8	-258.383	285.983	1
TpB_UVB	T>A	TpB_UVA	C>A	63.9667	-208.216	336.15	1
TpB_UVB	T>C	TpB_UVA	C>A	59.4667	-212.716	331.65	1
TpB_UVB	T>G	TpB_UVA	C>A	23.9667	-248.216	296.15	1
TpB_UVB	C>G	TpB_UVB	C>A	-20	-279.516	239.516	1
TpB_UVB	C>T at CpG	TpB_UVB	C>A	46.8333	-212.683	306.35	1
TpB_UVB	T>A	TpB_UVB	C>A	30.1667	-229.35	289.683	1
TpB_UVB	T>C	TpB_UVB	C>A	25.6667	-233.85	285.183	1
TpB_UVB	T>G	TpB_UVB	C>A	-9.83333	-269.35	249.683	1
TpB_UVB	C>G	TpN_NoUV	C>A	19.6	-252.583	291.783	1
TpB_UVB	T>C	TpN_NoUV	C>A	65.2667	-206.916	337.45	1
TpB_UVB	T>G	TpN_NoUV	C>A	29.7667	-242.416	301.95	1
TpB_UVB	C>G	TpN_UVA	C>A	18.4286	-231.648	268.505	1
TpB_UVB	T>G	TpN_UVA	C>A	28.5952	-221.481	278.671	1
TpB_UVB	C>G	TpN_UVB	C>A	-15.1429	-265.219	234.933	1
TpB_UVB	C>T at CpG	TpN_UVB	C>A	51.6905	-198.386	301.767	1
TpB_UVB	T>A	TpN_UVB	C>A	35.0238	-215.052	285.1	1
TpB_UVB	T>C	TpN_UVB	C>A	30.5238	-219.552	280.6	1
TpB_UVB	T>G	TpN_UVB	C>A	-4.97619	-255.052	245.1	1
TpB_UVB	C>G	TpB_NoUV	C>G	21.8333	-237.683	281.35	1
TpB_UVB	T>G	TpB_NoUV	C>G	32	-227.516	291.516	1
TpB_UVB	C>G	TpB_UVA	C>G	18.8	-253.383	290.983	1
TpB_UVB	T>A	TpB_UVA	C>G	68.9667	-203.216	341.15	1
TpB_UVB	T>C	TpB_UVA	C>G	64.4667	-207.716	336.65	1
TpB_UVB	T>G	TpB_UVA	C>G	28.9667	-243.216	301.15	1
TpB_UVB	T>A	TpB_UVB	C>G	50.1667	-209.35	309.683	1
TpB_UVB	T>C	TpB_UVB	C>G	45.6667	-213.85	305.183	1
TpB_UVB	T>G	TpB_UVB	C>G	10.1667	-249.35	269.683	1
TpB_UVB	T>C	TpN_NoUV	C>G	66.2667	-205.916	338.45	1
TpB_UVB	T>G	TpN_NoUV	C>G	30.7667	-241.416	302.95	1
TpB_UVB	T>G	TpN_UVA	C>G	30.1667	-219.909	280.243	1
TpB_UVB	T>A	TpN_UVB	C>G	47.5952	-202.481	297.671	1
TpB_UVB	T>C	TpN_UVB	C>G	43.0952	-206.981	293.171	1
TpB_UVB	T>G	TpN_UVB	C>G	7.59524	-242.481	257.671	1
TpB_UVB	T>A	TpB_NoUV	C>T	62.8333	-196.683	322.35	1
TpB_UVB	T>C	TpB_NoUV	C>T	58.3333	-201.183	317.85	1
TpB_UVB	T>G	TpB_NoUV	C>T	22.8333	-236.683	282.35	1
TpB_UVB	C>T at CpG	TpB_UVA	C>T	62.2333	-209.95	334.416	1
TpB_UVB	T>A	TpB_UVA	C>T	45.5667	-226.616	317.75	1
TpB_UVB	T>C	TpB_UVA	C>T	41.0667	-231.116	313.25	1
TpB_UVB	T>G	TpB_UVA	C>T	5.56667	-266.616	277.75	1
TpB_UVB	T>A	TpN_NoUV	C>T	60.3667	-211.816	332.55	1
TpB_UVB	T>C	TpN_NoUV	C>T	55.8667	-216.316	328.05	1
TpB_UVB	T>G	TpN_NoUV	C>T	20.3667	-251.816	292.55	1
TpB_UVB	T>A	TpN_UVA	C>T	52.7381	-197.338	302.814	1
TpB_UVB	T>C	TpN_UVA	C>T	48.2381	-201.838	298.314	1
TpB_UVB	T>G	TpN_UVA	C>T	12.7381	-237.338	262.814	1
TpB_UVB	T>C	TpB_NoUV	C>T at CpG	64.8333	-194.683	324.35	1
TpB_UVB	T>G	TpB_NoUV	C>T at CpG	29.3333	-230.183	288.85	1
TpB_UVB	T>A	TpB_UVA	C>T at CpG	65.5667	-206.616	337.75	1
TpB_UVB	T>C	TpB_UVA	C>T at CpG	61.0667	-211.116	333.25	1
TpB_UVB	T>G	TpB_UVA	C>T at CpG	25.5667	-246.616	297.75	1
TpB_UVB	T>A	TpB_UVB	C>T at CpG	-16.6667	-276.183	242.85	1
TpB_UVB	T>C	TpB_UVB	C>T at CpG	-21.1667	-280.683	238.35	1
TpB_UVB	T>G	TpB_UVB	C>T at CpG	-56.6667	-316.183	202.85	1
TpB_UVB	T>C	TpN_NoUV	C>T at CpG	64.8667	-207.316	337.05	1
TpB_UVB	T>G	TpN_NoUV	C>T at CpG	29.3667	-242.816	301.55	1
TpB_UVB	T>C	TpN_UVA	C>T at CpG	62.8095	-187.267	312.886	1
TpB_UVB	T>G	TpN_UVA	C>T at CpG	27.3095	-222.767	277.386	1
TpB_UVB	T>A	TpN_UVB	C>T at CpG	33.5952	-216.481	283.671	1
TpB_UVB	T>C	TpN_UVB	C>T at CpG	29.0952	-220.981	279.171	1
TpB_UVB	T>G	TpN_UVB	C>T at CpG	-6.40476	-256.481	243.671	1
TpB_UVB	T>C	TpB_NoUV	C>T other	62.1667	-197.35	321.683	1
TpB_UVB	T>G	TpB_NoUV	C>T other	26.6667	-232.85	286.183	1
TpB_UVB	T>A	TpB_UVA	C>T other	53.1667	-219.016	325.35	1
TpB_UVB	T>C	TpB_UVA	C>T other	48.6667	-223.516	320.85	1
TpB_UVB	T>G	TpB_UVA	C>T other	13.1667	-259.016	285.35	1
TpB_UVB	T>A	TpN_NoUV	C>T other	64.1667	-208.016	336.35	1
TpB_UVB	T>C	TpN_NoUV	C>T other	59.6667	-212.516	331.85	1
TpB_UVB	T>G	TpN_NoUV	C>T other	24.1667	-248.016	296.35	1
TpB_UVB	T>A	TpN_UVA	C>T other	58.5952	-191.481	308.671	1
TpB_UVB	T>C	TpN_UVA	C>T other	54.0952	-195.981	304.171	1
TpB_UVB	T>G	TpN_UVA	C>T other	18.5952	-231.481	268.671	1
TpB_UVB	T>C	TpB_NoUV	T>A	65.8333	-193.683	325.35	1
TpB_UVB	T>G	TpB_NoUV	T>A	30.3333	-229.183	289.85	1
TpB_UVB	T>A	TpB_UVA	T>A	66.9667	-205.216	339.15	1
TpB_UVB	T>C	TpB_UVA	T>A	62.4667	-209.716	334.65	1
TpB_UVB	T>G	TpB_UVA	T>A	26.9667	-245.216	299.15	1
TpB_UVB	T>C	TpB_UVB	T>A	-4.5	-264.016	255.016	1
TpB_UVB	T>G	TpB_UVB	T>A	-40	-299.516	219.516	1
TpB_UVB	T>C	TpN_NoUV	T>A	66.6667	-205.516	338.85	1
TpB_UVB	T>G	TpN_NoUV	T>A	31.1667	-241.016	303.35	1
TpB_UVB	T>G	TpN_UVA	T>A	28.5952	-221.481	278.671	1
TpB_UVB	T>C	TpN_UVB	T>A	30.6667	-219.409	280.743	1
TpB_UVB	T>G	TpN_UVB	T>A	-4.83333	-254.909	245.243	1
TpB_UVB	T>C	TpB_NoUV	T>C	60.8333	-198.683	320.35	1
TpB_UVB	T>G	TpB_NoUV	T>C	25.3333	-234.183	284.85	1
TpB_UVB	T>C	TpB_UVA	T>C	54.6667	-217.516	326.85	1
TpB_UVB	T>G	TpB_UVA	T>C	19.1667	-253.016	291.35	1
TpB_UVB	T>G	TpB_UVB	T>C	-35.5	-295.016	224.016	1
TpB_UVB	T>G	TpN_NoUV	T>C	25.1667	-247.016	297.35	1
TpB_UVB	T>G	TpN_UVA	T>C	24.881	-225.195	274.957	1
TpB_UVB	T>G	TpN_UVB	T>C	-31.9762	-282.052	218.1	1
TpB_UVB	T>G	TpB_NoUV	T>G	30.8333	-228.683	290.35	1
TpB_UVB	T>G	TpB_UVA	T>G	24.1667	-248.016	296.35	1
