# Supplementary material for: UVB mutagenesis differs in Nras- and Braf-mutant mouse models of melanoma
Source: Life Sci Alliance. 2021 Jul 1;4(9):e202101135. doi: 10.26508/lsa.202101135 (PMC8321651; doi:10.26508/lsa.202101135)
Supplement: Supplementary file 6 [file LSA-2021-01135_TableS6.xlsx]

## Sheet: Sheet1
Table S6. Extended data associated with Fig 6 of the main text. A, Absolute mutation count for each sample for each SNV type, tabulated with the “mut_matrix” functions with the R package MutationalPatterns. Column names indicate 5′ and 3′ nucleotides flanking the SNV of interest indicated in brackets.
Sample	A[C>A]A	A[C>A]C	A[C>A]G	A[C>A]T	C[C>A]A	C[C>A]C	C[C>A]G	C[C>A]T	G[C>A]A	G[C>A]C	G[C>A]G	G[C>A]T	T[C>A]A	T[C>A]C	T[C>A]G	T[C>A]T	A[C>G]A	A[C>G]C	A[C>G]G	A[C>G]T	C[C>G]A	C[C>G]C	C[C>G]G	C[C>G]T	G[C>G]A	G[C>G]C	G[C>G]G	G[C>G]T	T[C>G]A	T[C>G]C	T[C>G]G	T[C>G]T	A[C>T]A	A[C>T]C	A[C>T]G	A[C>T]T	C[C>T]A	C[C>T]C	C[C>T]G	C[C>T]T	G[C>T]A	G[C>T]C	G[C>T]G	G[C>T]T	T[C>T]A	T[C>T]C	T[C>T]G	T[C>T]T	A[T>A]A
TpB_NoUV_BPS10	1	1	0	0	0	0	2	0	1	0	0	0	0	0	0	1	0	0	0	0	0	0	0	0	0	0	0	0	0	0	0	0	1	0	0	1	0	0	1	1	0	0	0	0	0	0	0	0	0
TpB_NoUV_BPS16	0	1	1	1	0	0	1	0	3	1	0	0	0	3	0	0	0	0	1	0	0	0	0	0	0	0	0	0	0	0	0	0	1	2	4	0	1	1	3	0	0	0	1	1	1	1	2	0	0
TpB_NoUV_BPS2	2	1	0	0	2	1	0	0	1	0	1	0	1	1	1	1	0	0	1	0	0	0	0	0	3	0	1	0	0	0	0	1	3	0	1	0	0	0	1	2	1	3	0	1	3	0	1	1	0
TpB_NoUV_BPS24	0	0	0	1	0	0	0	0	0	0	0	0	0	2	1	0	0	0	0	0	0	0	0	0	0	0	0	0	0	0	0	0	1	0	0	0	0	0	1	1	0	1	0	1	0	0	0	1	1
TpB_NoUV_BPS4	0	0	0	0	0	0	0	0	0	0	0	0	1	1	0	0	0	0	0	0	0	0	0	0	0	0	0	0	0	0	0	0	1	1	0	0	0	0	0	0	0	1	4	0	0	0	1	1	0
TpB_NoUV_BPS8	1	2	0	0	0	0	0	0	3	0	0	0	0	2	0	0	0	0	0	0	0	0	0	0	0	0	0	0	0	0	0	0	0	0	1	1	1	0	1	0	1	0	1	1	0	1	0	0	0
TpB_UVA_UC565	3	0	0	0	0	0	0	1	1	0	0	0	0	0	0	1	0	0	0	0	0	0	0	0	1	0	1	0	1	1	0	1	3	2	0	0	2	1	1	2	3	3	2	1	2	3	5	1	1
TpB_UVA_UV560	4	0	1	0	3	0	1	0	1	1	0	0	0	1	0	2	0	0	2	0	0	1	0	0	1	0	0	0	1	1	0	2	3	1	1	2	3	0	4	2	0	5	0	2	4	1	2	0	0
TpB_UVA_UV564	3	1	0	1	0	0	2	0	1	0	1	1	0	2	1	0	0	0	0	0	0	0	0	0	0	1	0	0	1	1	0	0	1	3	2	1	0	3	4	2	2	1	2	1	3	3	1	0	1
TpB_UVA_UV568	1	0	0	0	0	0	1	0	1	0	1	0	1	1	0	0	0	0	0	0	0	0	0	0	0	0	0	0	1	1	0	1	2	3	0	0	1	2	3	1	0	2	2	4	2	3	2	1	0
TpB_UVA_UV574	2	0	0	0	1	0	0	0	0	0	0	1	0	1	0	2	0	0	0	0	0	0	0	0	0	0	0	0	1	0	0	1	2	1	0	1	1	0	2	3	0	0	0	1	1	1	5	2	0
TpB_UVB_BPS1	2	2	0	4	8	7	5	29	3	0	0	3	7	9	0	15	0	0	1	0	7	1	2	16	0	4	1	2	2	7	0	12	0	23	1	25	103	120	50	226	0	21	4	46	152	332	87	350	15
TpB_UVB_BPS14	0	1	0	0	4	1	1	4	1	0	0	0	4	2	1	3	1	0	0	0	0	1	1	8	0	0	0	1	1	3	0	1	1	17	2	27	52	33	15	98	1	8	3	55	87	75	100	125	4
TpB_UVB_BPS18	0	1	3	1	0	1	1	3	1	2	0	0	2	6	0	1	0	0	1	0	0	0	1	2	0	0	0	0	0	1	0	2	0	11	1	11	25	29	6	64	0	3	3	19	71	58	48	76	1
TpB_UVB_BPS27	0	1	0	1	1	3	0	7	0	0	0	0	1	0	0	5	0	0	0	0	1	1	0	0	0	0	0	0	0	1	0	0	0	5	0	10	17	20	6	59	0	7	1	16	32	38	46	74	3
TpB_UVB_BPS28	0	0	0	0	2	1	1	11	1	0	0	1	2	5	0	11	0	0	0	1	0	1	0	3	0	0	0	0	0	3	0	2	0	10	2	12	32	28	8	76	1	3	2	17	70	71	42	102	1
TpB_UVB_BPS6	3	1	0	1	1	3	0	31	1	1	0	1	2	9	0	12	0	1	0	1	1	5	0	13	0	3	0	2	0	6	0	14	0	19	1	29	74	95	24	202	1	20	1	44	168	240	86	229	4
TpN_NoUV_UV409	0	0	0	0	0	1	0	0	0	2	0	0	1	0	0	0	1	0	0	0	0	1	0	0	0	1	0	0	0	0	0	2	0	1	1	0	0	0	2	0	1	3	0	0	2	0	1	0	0
TpN_NoUV_UV46	0	0	1	0	0	0	0	1	0	0	0	0	0	0	1	0	0	0	0	0	0	0	0	0	0	0	0	0	0	0	0	0	0	0	0	0	0	1	0	2	1	0	0	1	2	0	1	1	0
TpN_NoUV_UV47	0	1	0	0	0	0	0	0	0	0	0	0	0	1	0	1	0	0	0	0	0	0	0	0	0	1	0	0	0	0	0	0	1	0	1	0	0	1	1	2	0	2	1	1	1	1	2	1	0
TpN_NoUV_WHN31	0	0	0	1	0	0	0	0	0	0	1	0	0	0	0	0	0	0	0	0	0	0	0	0	0	1	0	1	0	0	0	0	0	1	0	0	1	1	0	1	1	1	0	0	0	0	0	2	0
TpN_NoUV_WHN37	0	0	0	0	1	2	0	0	0	0	1	0	0	0	1	0	1	0	0	0	0	0	0	0	0	1	0	0	1	0	0	1	0	0	2	0	2	1	3	0	0	3	2	2	2	0	2	2	2
TpN_UVA_UV518	1	1	0	0	0	0	0	0	0	0	0	0	1	0	0	0	1	0	0	0	0	0	0	0	1	0	0	0	0	0	0	0	0	0	0	0	2	1	1	0	2	1	0	1	5	0	1	1	1
TpN_UVA_UV546	0	0	0	0	0	0	0	0	0	0	0	0	1	0	1	0	1	0	0	0	0	0	0	0	0	1	0	0	0	0	0	1	2	0	0	0	1	2	2	1	0	2	3	2	3	0	2	1	1
TpN_UVA_UV547	2	0	0	0	0	0	0	0	0	1	0	0	1	0	0	0	2	0	0	1	0	1	0	0	0	0	0	0	0	0	0	1	0	1	2	0	1	1	2	4	0	3	5	0	2	1	2	3	1
TpN_UVA_UV551	0	2	0	0	0	0	0	0	0	0	0	0	1	0	0	0	1	0	0	0	0	0	0	0	0	1	0	0	0	0	0	1	0	0	2	1	2	0	3	1	1	2	1	1	2	0	0	1	2
TpN_UVA_UV577	3	0	0	1	0	0	0	0	1	0	0	0	1	0	0	0	0	0	0	0	0	0	0	0	0	0	0	0	0	0	0	1	0	0	0	0	2	0	1	0	0	1	1	1	3	2	3	3	0
TpN_UVA_UV586	1	0	0	1	0	1	0	0	0	0	0	1	1	0	0	1	1	0	0	0	0	0	0	0	0	0	0	0	0	0	0	1	0	0	0	0	0	0	1	2	2	1	1	3	3	0	3	4	0
TpN_UVA_UV633	5	1	0	0	0	0	0	0	0	0	0	0	1	0	0	1	1	1	0	0	0	0	0	0	0	0	0	0	0	0	1	2	3	0	0	0	0	0	1	1	2	4	1	2	4	0	3	5	0
TpN_UVB_UV21	0	2	1	0	1	0	0	0	0	0	1	0	2	0	0	0	1	0	0	0	0	0	0	0	0	0	0	1	1	0	0	1	1	4	1	3	5	9	5	16	0	2	1	10	21	17	9	35	0
TpN_UVB_UV227	17	25	9	14	19	13	3	13	17	9	11	26	12	15	8	14	15	8	7	13	6	9	3	11	8	7	6	14	6	9	2	25	39	36	42	35	41	21	25	56	30	35	27	45	50	59	35	67	14
TpN_UVB_UV229	1	0	0	0	2	1	0	0	0	0	0	0	1	1	0	0	0	0	0	0	0	0	0	1	1	0	0	0	0	0	0	1	0	2	0	1	3	0	2	12	0	3	0	2	5	7	3	13	1
TpN_UVB_UV35	0	0	1	0	0	2	0	3	0	0	0	1	0	2	0	2	0	0	0	0	0	0	0	5	0	0	0	0	0	0	0	2	0	10	1	12	16	32	11	73	1	7	1	26	60	70	51	79	1
TpN_UVB_UV6	0	0	0	1	1	0	0	1	0	1	0	0	2	0	1	1	1	1	0	2	0	1	0	1	0	1	0	0	0	1	0	1	1	4	0	4	10	8	3	26	0	4	1	13	12	18	16	27	3
TpN_UVB_WHN30	0	0	0	0	0	0	0	0	0	0	0	0	1	0	0	0	0	0	0	0	0	0	0	0	0	1	0	0	0	0	0	0	0	0	0	0	2	0	2	9	2	4	0	4	9	9	4	8	1
TpN_UVB_WHN34	0	2	0	0	4	0	0	2	0	0	0	0	0	0	0	1	0	0	0	0	1	0	0	2	0	0	0	0	0	1	0	2	1	4	1	9	15	17	8	33	0	2	0	11	32	21	28	33	3
[truncated: 47 more columns]
