# Supplementary material for: UVB mutagenesis differs in Nras- and Braf-mutant mouse models of melanoma
Source: Life Sci Alliance. 2021 Jul 1;4(9):e202101135. doi: 10.26508/lsa.202101135 (PMC8321651; doi:10.26508/lsa.202101135)
Supplement: Supplementary file 7 [file LSA-2021-01135_TableS7.xlsx]

## Sheet: Sheet1
Mutation Type	Mutation Subtype	Signature 1	Signature 2		Table S7: mutation counts associated with Figure 6A
C>A	ACA	0.000784	0.0223		Fraction of each signature associated with a given mutation and trinucleotide context identified by SignatureProfiler.
C>A	ACC	0.000813	0.0138
C>A	ACG	0.000475	0.00639
C>A	ACT	0.00115	0.00873
C>G	ACA	4.51e-05	0.0121
C>G	ACC	0.000208	0.00469
C>G	ACG	0.000307	0.00582
C>G	ACT	0.000271	0.00605
C>T	ACA	3.68e-18	0.0261
C>T	ACC	0.0145	0.0206
C>T	ACG	0.000837	0.0283
C>T	ACT	0.019	0.0155
T>A	ATA	0.00457	0.0103
T>A	ATC	0.00184	0.00443
T>A	ATG	0.000464	0.0107
T>A	ATT	0.0062	0.0102
T>C	ATA	0.00132	0.0175
T>C	ATC	0.000393	0.0192
T>C	ATG	0.000194	0.0306
T>C	ATT	0.000525	0.0208
T>G	ATA	0.000386	0.00441
T>G	ATC	0.000619	0.00802
T>G	ATG	0.000573	0.0106
T>G	ATT	0.00142	0.0072
C>A	CCA	0.00301	0.0112
C>A	CCC	0.00248	0.00798
C>A	CCG	0.00125	0.00241
C>A	CCT	0.0128	0.00353
C>G	CCA	0.00129	0.00268
C>G	CCC	0.00108	0.00597
C>G	CCG	0.000572	0.00098
C>G	CCT	0.00645	0.00406
C>T	CCA	0.0462	0.0142
C>T	CCC	0.0527	0.00302
C>T	CCG	0.018	0.0271
C>T	CCT	0.122	0.00756
T>A	CTA	0.00182	0.00191
T>A	CTC	0.00466	0.00392
T>A	CTG	0.00192	0.0104
T>A	CTT	0.0145	0.00966
T>C	CTA	0.00271	0.00937
T>C	CTC	0.00459	0.0111
T>C	CTG	0.00497	0.0188
T>C	CTT	0.0274	0.0087
T>G	CTA	0.00162	0.0017
T>G	CTC	0.00284	0.00591
T>G	CTG	0.000906	0.00701
T>G	CTT	0.00877	0.00841
C>A	GCA	0.000595	0.0132
C>A	GCC	0.000327	0.00675
C>A	GCG	3.68e-18	0.00657
C>A	GCT	0.00065	0.0139
C>G	GCA	3.68e-18	0.00617
C>G	GCC	0.000967	0.00599
C>G	GCG	0.000168	0.00331
C>G	GCT	0.000715	0.00644
C>T	GCA	0.000323	0.023
C>T	GCC	0.0109	0.0333
C>T	GCG	0.00188	0.0255
C>T	GCT	0.0355	0.0271
T>A	GTA	0.000496	0.00917
T>A	GTC	0.000767	0.00415
T>A	GTG	0.000735	0.00164
T>A	GTT	0.00118	0.00707
T>C	GTA	0.000953	0.0137
T>C	GTC	0.00041	0.0187
T>C	GTG	3.68e-18	0.0117
T>C	GTT	0.000676	0.0167
T>G	GTA	0.000297	0.00391
T>G	GTC	0.000226	0.00586
T>G	GTG	0.0011	0.00402
T>G	GTT	0.00111	0.00704
C>A	TCA	0.00311	0.0112
C>A	TCC	0.00484	0.0122
C>A	TCG	6.59e-05	0.00734
C>A	TCT	0.00656	0.00946
C>G	TCA	0.000472	0.0069
C>G	TCC	0.00294	0.00412
C>G	TCG	3.68e-18	0.00135
C>G	TCT	0.00539	0.014
C>T	TCA	0.0966	0.0235
C>T	TCC	0.129	0.00163
C>T	TCG	0.0716	0.0129
C>T	TCT	0.157	0.00272
T>A	TTA	0.00415	0.00393
T>A	TTC	0.00524	0.00576
T>A	TTG	0.00164	0.00729
T>A	TTT	0.0197	0.00561
T>C	TTA	0.00221	0.00736
T>C	TTC	0.00381	0.0159
T>C	TTG	0.0026	0.0135
T>C	TTT	0.0114	0.0118
T>G	TTA	0.0004	0.00435
T>G	TTC	0.00322	0.00921
T>G	TTG	0.000914	0.0102
T>G	TTT	0.00591	0.011
