# Supplementary material for: UVB mutagenesis differs in Nras- and Braf-mutant mouse models of melanoma
Source: Life Sci Alliance. 2021 Jul 1;4(9):e202101135. doi: 10.26508/lsa.202101135 (PMC8321651; doi:10.26508/lsa.202101135)
Supplement: Supplementary file 8 [file LSA-2021-01135_TableS8.xlsx]

## Sheet: Sheet1
Sample Names	Signature 1	Signature 2		Table S8: mutation counts associated with Figure 6C
UV46_NRAS_NoUV	8	16		Total number of mutations attributed to each of the signatures identified with SignatureProfiler.
UV47_NRAS_NoUV	9	15
UV409_NRAS_NoUV	0	36
WHN31_NRAS_NoUV	6	15
WHN37_NRAS_NoUV	7	42
UV518_NRAS_UVA	7	34
UV546_NRAS_UVA	8	39
UV547_NRAS_UVA	16	34
UV551_NRAS_UVA	4	35
UV577_NRAS_UVA	13	22
UV586_NRAS_UVA	14	27
UV633_NRAS_UVA	14	41
UV6_NRAS_UVB	200	0
UV21_NRAS_UVB	166	0
UV35_NRAS_UVB	535	0
UV227_NRAS_UVB	356	1211
UV229_NRAS_UVB	83	0
WHN30_NRAS_UVB	73	0
WHN34_NRAS_UVB	248	0
BPS2_BRAF_NoUV	5	62
BPS4_BRAF_NoUV	0	23
BPS8_BRAF_NoUV	0	23
BPS10_BRAF_NoUV	2	9
BPS16_BRAF_NoUV	0	37
BPS24_BRAF_NoUV	4	8
UV560_BRAF_UVA	7	70
UV564_BRAF_UVA	11	64
UV565_BRAF_UVA	14	53
UV568_BRAF_UVA	9	44
UV574_BRAF_UVA	16	26
BPS1_BRAF_UVB	2017	0
BPS6_BRAF_UVB	1548	0
BPS14_BRAF_UVB	825	0
BPS18_BRAF_UVB	510	0
BPS27_BRAF_UVB	455	0
BPS28_BRAF_UVB	632	0
